# Supplementary material for: Does patients’ age predict their clinical outcomes following non-infectious epiglottitis? A systematic review
Source: PLoS One. 2025 Feb 10;20(2):e0318648. doi: 10.1371/journal.pone.0318648 (PMC11809843; doi:10.1371/journal.pone.0318648)
Supplement: S2 File — (XLSX) [file pone.0318648.s004.xlsx]

## Sheet: Sheet1
ID	Author (YOP)	Title	Extractor	Date of Extraction	Age (years)	Gender	Presentation													Etiology [angioedema, organophosphate ingestion, hot water, hot milk aspiration, etc	Vaccination		Blood Culture Done?		Other Culture Done? (BAL, sputum, swelling, etc..)		Administered Treatment				Airway Intubation							Outcomes
							Stridor	Drooling	Dyspnea	Dysphagia	Irritability	Hoarseness	Sore throat	Odynophagia	Angioedema	Cyanosis	Choking		Others (names)		Yes/No	Name	Yes/No	Results (pos, neg)	Yes/No	Results (pos, neg)	Antibiotic	Steroid	Epinephrine	Others	Yes/No	Conservative TTT	Immediate Intubation	Delayed Intubation	Tracheostomy	Duration (days)	Unsuccessful intubation	ICU admission	ICU stay (day)	Length of hospital stay (days)	Complication (Yes/No)	Name of Complication	Readmission	Length of readmission	Death	Follow-up (days)
15	Alkaabi (2023)	Delayed Presentation of Thermal Epiglottitis in a Toddler: A Case Report	Uday Abd Elhadi	2024-01-02	27-month-old	Male	Yes	No	Yes	No	No	No	No	No	No	Yes				Spilled hot coffee	NCR	NCR	No	-	Yes	+ve	Yes (Broad-spectrum antibiotics)	Yes (Budesonide 2g)	Yes (Nebulized epinephrine at 0.25mL)	No	Yes	-	Yes	-	No	NCR	Several attempts	Yes	5	NCR	Yes	moderate to severe respiratory distress	No	-	No	NCR
17	Alpay (2008)	Thermal burn of the larynx in an adult following hot water aspiration	Uday Abd Elhadi	2024-01-02	43-year-old	Male	-	-	-	-	-	-	-	-	-					Sucking boiling water	NCR	NCR	No	-	No	-	Yes (Sefazolin sodium 2 g/day)	Yes (Dexamethasone sodium phosphate 1 mg/kg)	No	Periodic cold steam inhalation and analgesic agents	No	-	-	-	No	-	-	NCR	-	4	No	-	No	-	No	NCR
18	Alpay (2009)	Chemical injury of larynx after organophosphate ingestion	Uday Abd Elhadi	2024-01-02	38-year-old	Female	No	No	Yes	No	No	No	No	No	No					Ingestion of an unknown amount of dichlorvos in a suicide attempt	NCR	NCR	No	-	No	-	Yes	Yes	No	Periodic cold steam inhalation and analgesic agents	No	-	-	-	No	-	-	Yes	NCR	NCR	No	-	No	-	No	14
19	Ames (2000)	Adult epiglottitis: An under-recognized, life-threatening condition	Uday Abd Elhadi	2024-01-02	56-year-old	Male	No	Yes	Yes	Yes	No	No	Yes	No	No					NCR	NCR	NCR	No	-	No	-	Yes (Augmentin 1.2g)	Yes (Hydrocortisone 200mg)	No	No	No	-	-	-	Yes	3	Ototracheal intubation attempt	NCR	NCR	NCR	Yes	Complete airway obstruction	No	-	No	NCR
30	Asrar (2005)	Foreign body in the vallecula presenting as acute epiglottitis with unilateral supraglottitis	Uday Abd Elhadi	2024-01-02	28-year-old	Male	Yes	No	Yes	Yes	No	Yes	No	No	No					Swallowing a fish bone	NCR	NCR	No	-	Yes	-ve	Yes (Ceftriaxone)	Yes (Hydrocortisone)	No	Analgesics, and intra- venous fluids	Yes	-	Yes	-	No	4	NCR	Yes	13	13	Yes	Respiratory arrest	No	-	No	7
78	Boyden (1970)	Adult epiglottitis presenting as possible foreign body	Rabie Shehadeh	2024-01-02	50-year-old	Male	No	Yes	No	Yes	No	No	No	No	No					Foreign body ingestion	NCR	NCR	No	-	No	-	Yes	Yes	No	No	No	Yes	-	-	No	-	-	No	-	-	No	-	No	-	No	NCR
					21-year-old	Male	No	No	No	Yes	No	No	No	No	No					Foreign body ingestion	NCR	NCR	No	-	No	-	Yes	No	No	No	Yes	-	-	-	Yes	NCR	NCR	No	-	-	Yes	Severe respiratory distress	No	-	No	NCR
					70-year-old	Male	No	No	No	Yes	No	No	No	No	No		Yes			Foreign body ingestion	NCR	NCR	No	-	No	-	Yes	No	No	No	Yes	-	-	-	Yes	NCR	NCR	NCR	-	-	No	-	No	-	No	NCR
79	Bozzella (2020)	Epiglottitis Associated with Intermittent E-cigarette Use: The vagaries of vaping toxicity	Rabie Shehadeh	2024-01-02	15-year-old	Female	No	No	No	Yes	No	Yes	No	No	No				Regurgitation, and food avoidance	Using a JUUL (e-cigarette)	Yes	NCR	No	-	Yes	-ve	Yes (Ampicillin)	Yes (Dexamethasone)	Yes (Nebulized epinephrine)	Sulbactam	No	-	-	-	-	-	-	Yes	NCR	7	No	-	Yes	6	No	NCR
108	Carmel-Neiderman (2018)	Epiglottitis as the Presenting Sign of Mucous Membranous Pemphigoid: A Case Report	Rabie Shehadeh	2024-01-02	85-year-old	Female	No	No	No	Yes	No	No	No	No	No				No	Mucous membranous pemphigoid	NCR	NCR	No	-	Yes ( epiglottic culture )	-ve	Yes (Amoxicillin-clavulanic acid)	No	No	Omeprazole	No	-	-	-	-	-	-	No	-	-	No	-	No	-	No	60
129	Chung (2000)	Acute epiglottitis presenting as the sensation of a foreign body in the throat	Rabie Shehadeh	2024-01-02	49-year-old	Male	No	No	No	Yes	No	Yes	No	No	No				No	Swallowing chicken bones	NCR	NCR	No	-	No	-	Yes (Ceftriaxone)	No	No	No	No	-	-	-	-	-	-	No	-	-	No	-	No	-	No	5
130	Chung (2002)	Adult acute epiglottitis and foreign body in the throat — chicken or egg?	Rabie Shehadeh	2024-01-02	53-year-old	Male	No	No	No	No	No	Yes	No	No	No				No	Fish bone stuck in the throat	NCR	NCR	Yes	-ve	Yes ( throat swab )	-ve	Yes (Amoxicillin-clavulanic acid)	No	No	Paracetamol and lysozyme	No	-	-	-	-	-	-	No	-	2	No	-	No	-	No	5
152	Dalrymple (2020)	Delayed fatal upper-airway obstruction due to laryngopharyngeal burns and thermal epiglottis	Majd Asakly	2024-01-03	48-year-old	Male	No	Yes	No	Yes	No	No	No	No	No				No	Hot food swallowing	NCR	NCR	No	-	No	-	No	No	No	No	No	-	-	-	-	-	-	No	-	-	Yes	Collapse	No	-	Yes	No
182	Doyle (2023)	A Case of Brodifacoum-Induced Epiglottitis	Majd Asakly	2024-01-03	33-year-old-old	Female	No	No	No	No	No	Yes	No	No	No				Oral swelling, right eye ecchymosis, and vaginal bleeding	Brodifacoum-induced	NCR	NCR	No	-	No	-	Yes	No	No	Vitamin K	Yes	-	-	Yes	-	2	-	NCR	NCR	4	No	-	No	-	No	NCR
230	Garg (2020)	Foreign body (toothpick) causing epiglottitis	Majd Asakly	2024-01-03	25-year-old	Female	No	No	No	Yes	No	Yes	Yes	Yes	No				No	Foreign body (toothpick) swallowing	NCR	NCR	No	-	Yes ( throat swab )	-ve	No	No	No	No	No	-	-	-	-	-	-	No	No	-	No	-	No	-	No	NCR
281	Harjacek (1992)	THERMAL EPIGLOTTITIS AFTER SWALLOWING HOT TEA	Majd Asakly	2024-01-03	3-year-old	Male	Yes	Yes	Yes	No	No	Yes	No	No	No				Air gasping, subcostal retractions	Swallowing hot tea	NCR	NCR	Yes	-ve	Yes ( epiglottic culture )	-ve	Yes (Ceftriaxone)	No	Yes (Nebulized epinephrine)		Yes	-	-	Yes	-	1	NCR	NCR	NCR	3	Yes	Respiratory distress	No	-	No	NCR
310	Inaguma (2019)	Thermal epiglottitis: Acute airway obstruction caused by ingestion of hot food	Majd Asakly	2024-01-03	18-month-old	Male	Yes	No	No	Yes	No	No	No	No	No				No	Hot food swallowing	Yes	NCR	Yes	-ve	Yes ( throat culture )	-ve	Yes (Cefotaxime)	Yes (Dexamethasone)	Yes (Nebulized epinephrine)	No	Yes	-	-	Yes	-	1	NCR	NCR	NCR	3	No	-	No	-	No	35
338	Kabbani (1995)	Traumatic Epiglottitis Following Blind Finger Sweep to Remove a Pharyngeal Foreign Body	Raed Farhat	2024-01-03	8-month-old	Female	Yes	Yes	Yes	No	No	No	No	No	No				No	Traumatic (Blind finger sweep to remove a pharyngeal foreign body)	NCR	NCR	Yes	-ve	Yes ( epiglottic culture )	+ve ( staphylococci )	Yes (Cefotaxime + Clindamycin)	No	Yes (Nebulized epinephrine)	No	Yes	-	-	Yes	-	-	No	Yes	2.5	7	Yes	Respiratory distress	No	-	No	NCR
358	Kavanagh (2008)	Traumatic epiglottitis after foreign body ingestion	Raed Farhat	2024-01-03	15-month-old	Male	Yes	Yes	No	Yes	No	No	No	No	No				Restlessness	Swallowing a bottle cap	NCR	NCR	Yes	-ve	Yes ( epiglottic culture )	-ve	Yes (Cefuroxime)	Yes	No	No	Yes	-	-	Yes	-	4	NCR	Yes	5	6	No	-	No	-	No	NCR
367	Khorrami (2023)	Vaping-induced acute epiglottitis: a case report	Raed Farhat	2024-01-03	29-year-old	Male	No	No	Yes	Yes	No	Yes	Yes	Yes	No				No	Vaping-induced	NCR	NCR	No	-	Yes ( throat culture )	-ve	Yes (Ceftriaxone)	Yes (Dexamethasone)	No	Metronidazole	NO	-	-	-	-	-	-	No	-	2	NO	-	No	-	No	NCR
391	Kornak (1996)	Caustic and thermal epiglottis in the adult	Raed Farhat	2024-01-03	51-year-old	Male	No	Yes	No	Yes	No	No	Yes	No	No				No	Swallowing a hot tomato	NCR	NCR	No	-	No	-	Yes (Ampicillin/sulbactm)	No	No	No	No	-	-	-	-	-	-	NCR	NCR	5	No	-	No	-	No	25
					41-year-old	Female	Yes	Yes	No	No	No	No	No	No	No				No	Ingestion of paint thinner	NCR	NCR	No	-	No	-	Yes (ceftriaxone+clindamycin)	No	Yes (Nebulized epinephrine)	No	Yes	-	-	-	Yes	13	-	NCR	NCR	13	No	-	No	-	No	NCR
397	Kudchadkar (2014)	THE HEAT IS ON ... THERMAL EPIGLOTTITIS AS A LATE PRESENTATION OF AIRWAY STEAM INJURY	Raed Farhat	2024-01-03	22-month-old	Male	Yes	Yes	No	No	No	No	No	No	No				No	Steam blast and a spill of boiling water	NCR	NCR	No	-	No	-	No	Yes	No	Beta-agonists	Yes	-	-	Yes	Yes	28	-	Yes	-	-	No	-	No	-	No	NCR
405	Lai (2000)	Non-infectious epiglottitis in children - Two cases report	Nidal El Khatib	2024-01-04	17-month-old	Male	Yes	Yes	No	Yes	No	Yes	No	No	No				No	Acetic anhydride solution was given to lyse an impacting fishbone in the esophagus	NCR	NCR	Yes	-ve	No	-	Yes (Penicillin)	Yes (Dexamethasone)	Yes (Nebulized epinephrine)	No	No	-	-	-	-	-	-	NCR	NCR	NCR	Yes	Respiratory distress	No	-	No	6
					19-month-old	Female	Yes	Yes	Yes	No	No	No	No	No	No				No	Swallowing hot water	NCR	NCR	Yes	-ve	No	-	Yes (Penicillin)	Yes (Dexamethasone)	Yes (Nebulized epinephrine)	No	Yes	NCR	NCR	NCR	-	3	NCR	NCR	NCR	NCR	No	-	No	-	No	NCR
429	Lichtor (2016)	Epiglottitis: It hasn't gone away	Nidal El Khatib	2024-01-04	24-month-old	Female	No	Yes	No	Yes	No	No	No	No	No				No	Foreign body	NCR	NCR	No	-	Lower respiratory tract culture	+ve ( Staphylococcus aureus )	Yes (vancomycin +ceftriaxone+cefdinir)	No	No	No	Yes	-	NCR	Yes	-	4	NCR	Yes	7	7	No	-	No	-	No	NCR
441	Lu (2023)	Chemical Burn-Induced Corrosive Epiglottitis in an Elderly Patient with Major Depression	Nidal El Khatib	2024-01-04	88-year-old	Female	No	No	No	No	No	No	Yes	Yes	No				No	HCL ingestion	NCR	NCR	No	-	No	-	Yes (Ceftriaxone)	No	No	No	No	-	-	-	-	-	-	No	-	-	No	-	No	-	No	-
470	Mayo-Smith (1997)	Thermal epiglottitis in adults: A new complication of illicit drug use	Nidal El Khatib	2024-01-04	22-year-old	Female	No	No	Yes	Yes	No	No	Yes	No	No				No	Metal piecesof the pipe get sucked back intothroat	NCR	NCR	No	-	No	-	Yes (Ampicillin/sulbactm)	Yes (Dexamethasone)	Yes (Nebulized epinephrine)	No	No	-	-	-	-	-	-	Yes	1	1	No	-	No	-	NO	NCR
					24-year-old	Female	No	No	No	Yes	No	Yes	Yes	No	No				No	Aspiration of a loose piece of a homemade crack cocaine pipe	NCR	NCR	No	-	No	-	Yes (Cefamandole)	Yes (Dexamethasone)	No	No	No	-	-	-	-	-	-	Yes	4	4	No	-	No	-	No	NCR
					28-year-old	Female	No	Yes	No	Yes	No	No	No	No	No				No	Inhaling and swallowing the metal screenfrom a cocaine pipe	NCR	NCR	No	-	No	-	Yes (Ampicillin/sulbactm)	Yes (Dexamethasone)	No	No	No	-	-	-	-	-	-	NCR	NCR	3	No	-	No	-	No	NCR
					33-year-old	Female	No	Yes	No	Yes	No	Yes	Yes	No	No				No	swallowing a lighted marijuanacigarette	NCR	NCR	No	-	No	-	Yes (Ampicillin/sulbactm)	Yes (methylprednisolone)	No	No	No	-	-	-	-	-	-	NCR	NCR	3	No	-	No	-	No	NCR
477	McKinney (1995)	Epiglottitis after anaesthesia with a laryngeal mask	Nidal El Khatib	2024-01-04	88-year-old	Male	Yes	No	No	No	Yes	No	No	No	No				No	Anasthesia with laryngeal mask	NCR	NCR	Yes	-ve	Yes ( epiglottic culture )	-ve	Yes (Cefotaxime)	Yes (Dexamethasone)	No	No	Yes	-	-	Yes	-	2	No	Yes	NCR	NCR	No	-	No	-	No	NCR
536	O'Bier (2005)	Hereditary angioedema presenting as epiglottitis	Taiser Bishara	2024-01-04	12-year-old	Male	No	No	Yes	No	No	No	Yes	No	Yes				No	Hereditary angioedema	Yes	Haemophilus influenzae vaccination	No	-	No	-	No	No	Yes (Subcutaneous & nebulized epinephrine )	Diphenhydramine, aminocaproic acid (Amicar)	Yes	-	-	Yes	-	1	NCR	Yes	2	2	Yes	Respiratory distress	No	-	No	NCR
561	Parsons (1996)	Unique case presentations of acute epiglottic swelling and a protocol for acute airway compromise	Taiser Bishara	2024-01-04	6-year-old	Male	Yes	No	No	No	No	No	No	No	No				No	Trauma from either the anesthesiologist’s intubation or the otolaryngologist’s Crow Davismouth gag blade	NCR	NCR	No	-	No	-	No	No	No	No	No	-	-	-	-	-	-	No	-	-	No	-	No	-	No	-
					8-month-old	Male	Yes	Yes	No	Yes	No	No	No	No	No				No	Ingestion of water bed tablet (highly alkaline product)	NCR	NCR	No	-	No	-	NCR	NCR	NCR	NCR	No	-	-	-	-	-	-	Yes	NCR	NCR	No	-	No	-	No	14
596	Rao (2021)	Cannabis induced thermal epiglottitis in a pediatric patient	Taiser Bishara	2024-01-04	17-year-old	Male	No	Yes	No	Yes	No	Yes	No	Yes	No				Fever	Cannabis induced thermal injury	YES	Haemophilus Influenza type b and Streptococcus pneumoniae vaccines	Yes	-ve	Yes ( epiglottis exudate, nasopharyngeal culture )	-ve	Yes ( intravenous vancomycin + ceftriaxone then oral amoxicillin/clavulanate )	Yes (Dexamethasone)	No	ketorolac	Yes	-	-	Yes	-	2	NCR	Yes	NCR	NCR	No	-	No	-	No	NCR
626	Savitt (1991)	Crack cocaine-related epiglottitis	Taiser Bishara	2024-01-04	32-year-old	Male	No	No	No	No	No	No	Yes	No	No				No	Inhalation of hot steel wool during smoking crack cocaine from a pipe	NCR	NCR	No	-	No	-	Yes	Yes	No	Cool mist	No	-	-	-	-	-	-	Yes	3	3	No	-	No	-	No	NCR
723	Tsai (2014)	Acute epiglottitis following traditional Chinese gua sha therapy	Taiser Bishara	2024-01-04	23-year-old	Male	No	Yes	No	No	No	Yes	No	No	No				Ecchymoses on the front and sides of his nec	Receiving traditional Chinese gua sha therapy on his neck	NCR	NCR	No	-	No	-	No	Yes	No	No	No	-	-	-	-	-	-	No	-	-	No	-	No	-	No	NCR
741	Verhees (2018)	Beware of thermal epiglottis! A case report describing "teapot syndrome'	Saqr Massoud	2023-12-23	15-month old	Male	Yes	No	Yes	No	No	No	No	No	No				Mixed deep second degree burns to lips and chin, neck, chest, left arm and left foot covering 12% total body surface area	Submersion by just-boiled milk	NCR	NCR	No	-	No	-	NCR	NCR	NCR	Intravenous analgesics were given, rehydration according to Parkland formula	Yes	-	Yes	-	-	8	NCR	Yes	NCR	NCR	Yes	Respiratory distress	No	-	No	NCR
746	Vinod (2007)	Acute epiglottitis from corrosive ingestion	Saqr Massoud	2023-12-23	40-year-old	Female	Yes	Yes	Yes	Yes	No	Yes	No	Yes	No				No	Ingestion of about 100 ml of liquid toilet cleaner HARPIC™	NCR	NCR	No	-	No	-	Yes	Yes (nebulized budesonide)	Yes (Nebulized epinephrine)	No	yes	-	-	Yes	-	7	NCR	NCR	NCR	NCR	Yes	Respiratory distress	No	-	No	NCR
789	Yokoyama (2018)	Traumatic Epiglottitis following a Blind Insertion of the Hand during Convulsion	Saqr Massoud	2023-12-23	13-month-old	Female	Yes	Yes	No	No	Yes	No	No	No	No				Sternal retraction	Forcefully opening mouth and placing fingers in the child’s mouth during convulsions to prevent biting of tongue	Yes	Haemophilus influenza type B	Yes	-ve	Yes ( epiglottic culture )	-ve	Yes	Yes	Yes	No	yes	-	-	Yes	-	4	No	Yes	6	6	Yes	Moderate respiratory distress	No	-	No	NCR
548	Orhan (2015)	Infectious and Noninfectious Causes of Epiglottitis in Adults, Review of 24 Patients	Saqr Massoud	2023-12-23	69-year-old	Female	Yes	No	Yes	No	No	No	No	No	No				No	Angioedema (ACE inhibitör)	NCR	NCR	NCR	-	NCR	-	No	Yes	No	No	NCR	-	-	-	-	-	-	NCR	-	-	NCR	-	NCR	-	NCR	NCR
					49-year-old	Male	No	No	Yes	No	No	No	No	No	No				No	Angioedema (ACE inhibitör)	NCR	NCR	NCR	-	NCR	-	No	Yes	No	No	NCR	-	-	-	-	-	-	NCR	-	-	NCR	-	NCR	-	NCR	NCR
					38-year-old	Female	No	No	Yes	No	No	No	No	No	No				No	Organophosphate ingestion	NCR	NCR	NCR	-	NCR	-	No	Yes	No	No	NCR	-	-	-	-	-	-	NCR	-	-	NCR	-	NCR	-	NCR	NCR
					25-year-old	Female	No	No	Yes	No	No	No	No	No	No				No	Organophosphate ingestion	NCR	NCR	NCR	-	NCR	-	No	Yes	No	No	NCR	-	-	-	-	-	-	NCR	-	-	NCR	-	NCR	-	NCR	NCR
					43-year-old	Male	No	No	No	No	No	Yes	Yes	No	No				No	Hot water aspiration	NCR	NCR	NCR	-	NCR	-	No	Yes	No	No	NCR	-	-	-	-	-	-	NCR	-	-	NCR	-	NCR	-	NCR	NCR
					52-year-old	Female	No	No	Yes	No	No	Yes	Yes	No	No				No	Hot milk aspiration	NCR	NCR	NCR	-	NCR	-	No	Yes	No	No	NCR	-	-	-	-	-	-	NCR	-	-	NCR	-	NCR	-	NCR	NCR
					40-year-old	Female	No	No	No	No	No	No	Yes	Yes	No				No	Behcet’s disease	NCR	NCR	NCR	-	NCR	-	No	Yes	No	No	NCR	-	-	-	-	-	-	NCR	-	-	No	-	NCR	-	NCR	NCR
					34-year-old	Male	No	No	Yes	No	No	No	Yes	Yes	No				No	Foreign body	NCR	NCR	NCR	-	NCR	-	No	Yes	No	No	NCR	-	-	-	-	-	-	NCR	-	-	NCR	-	NCR	-	NCR	NCR
71	Bonadio (1991)	The characteristics of children with epiglottitis who develop the complication of pulmonary edema	Saqr Massoud	2023-12-23	6-year-old	Male	No	No	Yes	Yes	No	No	Yes	No	No	Yes				NCR	NCR	NCR	Yes	-ve	No	-	No	No	No	No	Yes	-	Yes	-	-	2.3	-	NCR	-	-	Yes	Pulmonary edema	No	-	No	NCR
					9-month-old	Male	No	No	Yes	No	No	No	No	No	No	Yes				NCR	NCR	NCR	No	-	Yes	-ve	No	No	No	No	Yes	-	Yes	-	-	0.5	NCR	NCR	-	-	Yes	Pulmonary edema, respiratory distress	No	-	Yes	-
					9-year-old	Female	No	No	Yes	Yes	No	No	Yes	No	No	Yes			Fever, cyanosis, bradycardia, coma	NCR	NCR	NCR	No	-	Yes	-ve	No	No	No	No	Yes	-	Yes	-	-	NCR	NCR	NCR	-	-	Yes	Pulmonary edema, respiratory distress	No	-	Yes	-
171	Deutsch (2004)	Traumatic supraglottitis	Saqr Massoud	2023-12-23	9-month-old	Male	No	No	No	Yes	No	No	No	No	No				Bleeding, tachypnea	Blind finger sweeping of foreign body in pharynx	NCR	NCR	No	-	No	-	Yes	Yes	No	No	Yes	Yes	-	-	-	1.5	-	NCR	-	-	No	-	No	-	No	NCR
788	Yen (2003)	Traumatic epiglottitis	Saqr Massoud	2023-12-23	18-month-old	Male	Yes	Yes	No	No	Yes	No	No	No	No				Sternal retraction, occasional cough	Blind finger sweeping of coin in pharynx	NCR	NCR	No	-	Yes	-ve	No	Yes	No	No	Yes	-	-	Yes	-	0.5	NCR	NCR	-	-	Yes	Mild to moderate respiratory distress	No	-	No	NCR
648	Shenoy (2009)	Acute thermal ulceration of the epiglottis	Saqr Massoud	2023-12-23	48	male							Yes	yes					acute pain, earache	Ingestion of hot food (thermal)							Yes	Yes													No		No
413	Laufkotter (1989)	Thermal epiglottitis in a 3-month-old infant following feeding of hot vegetables	Saqr Massoud	2023-12-23	3-month	male		Yes		Yes	Yes				Yes				fever	Hot vegetables							Yes	Yes			Yes					2		Yes			No		No
MS1	Watts (1996)	Acute airway obstruction following facial scalding: differential diagnosis between a thermal and infective cause	Saqr Massoud	2023-12-23	16-month	male		Yes	yes		Yes								dry cough	Hot water on face and chest					Yes	-ve					Yes					4		Yes	6	12	No
[truncated: 1 more columns]
