# Supplementary material for: Does patients’ age predict their clinical outcomes following non-infectious epiglottitis? A systematic review
Source: PLoS One. 2025 Feb 10;20(2):e0318648. doi: 10.1371/journal.pone.0318648 (PMC11809843; doi:10.1371/journal.pone.0318648)
Supplement: S4 File — (XLSX) [file pone.0318648.s006.xlsx]

## Sheet: Sheet1
ID	Author	YOP	Title	Decision [0=exclude, 1=include]	Reason for Exclusion
1		2006	Acute epiglottitis	0	Non-original research
2		2006	Cough in specific populations (paediatric patients, elderly patients and patients with underlying disease)	0	Irrelevant Population
3		2007	Ocular and respiratory illness associated with an indoor swimming pool--Nebraska, 2006	0	Irrelevant Population
4	A. S. Aass	1975	Complications to Tracheostomy and Long‐Term Intubation: A Follow‐Up Study	0	Non-original research
5	C. Abdallah	2012	Acute epiglottitis: Trends, diagnosis and management	0	Non-original research
6	L. S. S. Aboussouan, J. K.	1994	Diagnosis and management of upper airway obstruction	0	Non-original research
7	E. A. A. Adil, Ajman Shah, Rahul K	2015	Epiglottitis	0	Non-original research
8	J. K. Ahmed Ali Ahmed, B. S. Al-Hasnawy, H. H.	2023	Detection of Main Causative Agents among Young Children Suffering from Epiglottitis in Hilla City, Iraq	0	Non-original research
9	E. A. Ahmed, N. K.	2018	Pulmonary edema post-adenotonsillectomy in children	0	Non-original research
10	M. Akhavan	2021	Ear, Nose, Throat: Beyond Pharyngitis: Retropharyngeal Abscess, Peritonsillar Abscess, Epiglottitis, Bacterial Tracheitis, and Postoperative Tonsillectomy	0	Non-original research
11	M. Akova	2008	Sulbactam-containing β-lactamase inhibitor combinations	0	Non-original research
12	A. M. N. Al Rajeh, A. Y. Siraj, R. Alghamdi, A. Alqahtani, J. Aldabayan, Y. Aldhahir, A. Al Haykan, A. Elmosaad, Y. M.	2023	Acute upper respiratory infections admissions in England and Wales	0	Non-original research
13	N. A. A. Alamri, Mohammed Abdulnasser Aboalfaraj, Amr Tareq Alhazmi, Asalah Khalid M Almalki, Yasser Abdulrahman Alabbas, Duaa Ahmed Al-Shahrani, Rihanah Farhan Alwagdani, Hadeel Salem Alharbi, Mohammed Muteb Ahmed, Nadia Anwar	2020	An Overview on Acute Epiglottitis Diagnosis and management in Primary Health Care Center: A Literature Review	0	Non-original research
14	M. L. B. Alcaide, Alan L	2007	Pharyngitis and epiglottitis	0	Non-original research
15	N. A. Alkaabi, N. Algouhi, A. Asiri, M.	2023	Delayed Presentation of Thermal Epiglottitis in a Toddler: A Case Report	1
16	M. M. Allen, Taha S Oska, Sandra Spillinger, Aviv Folbe, Adam J Cramer, John D	2021	Acute epiglottitis: analysis of US mortality trends from 1979 to 2017	0	Irrelevant Population
17	H. C. K. Alpay, I. Karlidag, T. Orhan, I.	2008	Thermal burn of the larynx in an adult following hot water aspiration	1
18	H. C. K. Alpay, E. Orhan, I. Yalcin, S.	2009	Chemical injury of larynx after organophosphate ingestion	1
19	W. A. W. Ames, V. M. M. Tranter, R. M. D. Street, M.	2000	Adult epiglottitis: An under-recognized, life-threatening condition	1
20	U. H. Andreassen, B Tos, M Leth, N	1984	Acute Epiglottitis in Adults. A Management Protocol Based on a 17‐Year Material	0	Non-original research
21	S. K. Ångerman, H. Nurmi, J.	2018	A before-and-after observational study of a protocol for use of the C-MAC videolaryngoscope with a Frova introducer in pre-hospital rapid sequence intubation	0	Non-original research
22	S. J. P. Antony, M. S. Ramirez, R. Applebaum, B. Friedman, G. Do, J.	2015	Gastrointestinal mucormycosis resulting in a catastrophic outcome in an immunocompetent patient	0	Irrelevant Population
23	M. Y.-C. Apuy, Adriana Moreno, Ana Maria Gutierrez, Andrea Apuy, Massi	2022	Streptococcus Pyogenes Epiglottitis in a Child: A Case Report	0	Irrelevant Population
24	R. Arbour	2004	Using bispectral index monitoring to detect potential breakthrough awareness and limit duration of neuromuscular blockade	0	Irrelevant Population
25	A. L. A. Arellano, P. Farré, M. Montané, E.	2021	Drug-related deaths in a tertiary hospital: Characteristics of spontaneously reported cases and comparison to cases detected from a retrospective study	0	Irrelevant Population
26	E. E. B. Armstrong, G.	2021	Acute and chronic airway obstruction in children	0	Irrelevant Population
27	H. J. H. Arndt, D.	1965	Acute epiglottitis in children	0	Irrelevant Population
28	C. M. Arnold, S. Istre, G. R.	1993	Day care attendance and other risk factors for invasive Haemophilus influenzae type b disease	0	Irrelevant Population
29	S. A. Asilsoy, H. Agin, H. Can, D. Özcan, T. Dizdarer, C.	2008	Foreign body aspiration mimicking croup syndrome: Case report	0	Irrelevant Population
30	L. O. Asrar, N. Raza, S. S. Zeyaulhaque, I.	2005	Foreign body in the vallecula presenting as acute epiglottitis with unilateral supraglottitis	1
31	M. D. A. Awobajo, A. N. Hackman, S. D.	2021	Retropharyngeal abscess- An unusual complication in a COVID-19 patient	0	Non-original research
32	P. E. B. Bachiller Luque, J. M. Blanco Quiros, A.	2000	Clinical manifestations, diagnosis and treatment of the Haemophilus influenzae infection	0	Non-original research
33	P. E. B. Bachiller Luque, J. M. Blanco Quirós, A.	2000	[Clinical manifestations, diagnosis and treatment of Haemophilus influenzae infection]	0	Non-original research
34	J. M. M. Badgwell, M. E. Friedberg, J.	1987	Continuing medical education article - Airway obstruction in infants and children	0	Non-original research
35	B. J. Bailey	1997	Dysphagia: Uncovering the cause when your patient has trouble swallowing	0	Non-original research
36	P. B. S. Baines, R. E.	2004	Upper airway obstruction	0	Non-original research
37	S. M. M. Baird, P. A. Padiglione, A. Trubiano, J. Lyons, B. Hays, A. Campbell, M. C. Phillips, D.	2018	Review of epiglottitis in the post <i>Haemophilus influenzae</i> type-b vaccine era	0	Non-original research
38	S. M. M. Baird, P. A. Padiglione, A. Trubiano, J. Lyons, B. Hays, A. Campbell, M. C. Phillips, D.	2018	Review of epiglottitis in the post Haemophilus influenzae type-b vaccine era	0	Non-original research
39	T. M. Baloda, M. L. Macnow, T. E.	2019	A CHILD WITH AN UNUSUAL RETAINED ORAL FOREIGN BODY	0	Non-original research
40	P. W. Balozian, A. Weiland, D. Nasif, D. Zakarna, L. Ravakhah, K.	2022	A Case of Adult Epiglottitis in a Patient With Uncontrolled Diabetes and Occupational Risks	0	Non-original research
41	D. E. K. Bank, S. E.	1995	New approaches to upper airway disease	0	Non-original research
42	A. M. Bansal, J. Lis, R. J.	2003	Otolaryngologic critical care	0	Non-original research
43	G. A. Barker	1979	Current management of croup and epiglottitis	0	Irrelevant Population
44	M. K. Barnham, J. Chandler, R. S. Millar, M. R.	1989	Group C streptococci in human infection: A study of 308 isolates with clinical correlations	0	Irrelevant Population
45	K. Bartoftková	2008	Aspirated foreign bodies in children	0	Irrelevant Population
46	P. W. Basek, J.	2005	The child with dyspnoea	0	Non-original research
47	J. W. E. F. Bass, J. Brien, J. H. Cook, B. A. Wiswell, T. E.	1985	Sudden death due to acute epiglottitis	0	Non-original research
48	J. W. S. Bass, Russell W Wiebe, Robert A	1974	Acute Epiglottitis A Surgical Emergency	0	Non-original research
49	J. R. Bates	1979	Epiglottitis: Diagnosis and treatment	0	Non-original research
50	A. Battistini	1999	Medical treatment of respiratory emergencies	0	Non-original research
51	M. B. Becker, K. Dulguerov, P. Allal, A.	2008	Imaging of the larynx and hypopharynx	0	Non-original research
52	R. A. Belfer	1996	Group A beta-hemolytic streptococcal epiglottitis as a complication of varicella infection	0	Irrelevant Population
53	R. A. Belfer	1996	Group A β-hemolytic streptococcal epiglottitis as a complication of varicella infection	0	Irrelevant Population
54	C. M. R. Bell, D. A.	2001	Mortality among patients admitted to hospitals on weekends as compared with weekdays	0	Irrelevant Population
55	M. H. Bellis, J. Pollanen, M. S.	2016	Sudden death due to acute epiglottitis in adults : A retrospective review of 11 postmortem cases	0	Epiglottitis type not disclosed
56	B. O. R. Benjamin, B.	1976	Acute epiglottitis in infants and children	0	Epiglottitis type not disclosed
57	J. N. N. Benson, M. C.	1988	Sulbactam/ampicillin, a new beta-lactamase inhibitor/beta-lactam antibiotic combination	0	Irrelevant Population
58	W. K. Berenberg, Sherwin	1958	Acute epiglottitis in childhood	0	Irrelevant Population
59	G. A. Berger, E. Zilka, K. Berger, R. Ophir, D.	2008	Adult vallecular cyst: Thirteen-year experience	0	Adult patients
60	H. E. M. Bernd, R. A.	2017	Life-threatening emergencies in otorhinolaryngology. Review of urgent situations for emergency physicians	0	Non-original research
61	F. A. Y. Berry, T. A.	1994	Pediatric airway in health and disease	0	Irrelevant Population
62	S. Bew	2006	Acute and chronic airway obstruction	0	Irrelevant Population
63	B. F. Bhaskar, J.	2011	Negative pressure pulmonary edema revisited: Pathophysiology and review of management	0	Review article
64	H. D. Bisgaard, P. Nyboe, J.	1987	Risk factors for wheezing during infancy. A study of 5,953 infants	0	Irrelevant Population
65	A. J. N. Bizaki, Jura Vasama, Jussi‐Pekka Laranne, Jussi Rautiainen, Markus	2011	Acute supraglottitis in adults in Finland: review and analysis of 308 cases	0	Adult patients
66	C. L. J. Bjornson, D. W.	2013	Croup in children	0	Irrelevant Population
67	A. R. Blauvelt, K. Papp, K. A. Kimball, A. B. Gooderham, M. Tyring, S. K. Sinclair, R. Thaçi, D. Li, Q. Cichanowitz, N. Green, S. La Rosa, C.	2018	Safety of tildrakizumab for moderate-to-severe plaque psoriasis: pooled analysis of three randomized controlled trials	0	Irrelevant Population
68	S. L. N. Bloch, H. U.	2012	[A Christmas straw goat astray]	0	Non-original research
69	S. W. Boardman, P.	2002	Acute epiglottitis in an immunised child	0	Irrelevant Population
70	G. Böhme	1989	[Clinical contribution to ultrasound diagnosis of the larynx (echolaryngography)]	0	Irrelevant Population
71	W. A. L. Bonadio, Joseph D	1991	The characteristics of children with epiglottitis who develop the complication of pulmonary edema	1
72	E. Bonsing	1976	Treatment of stridor in an oxygen helium tent. I. Retrospective investigation of children and adults with acute epiglottitis (Danish)	0	Non-original research
73	E. Bønsing	1976	[Treatment of patients with stridor in anoxygen helium tent.I. Retrospective studies of children and adults with acute epiglottitis]	0	adult patients
74	G. W. A. Bottenfield, Edgardo L Sarnaik, Ashok Jewell, Marvin R	1980	Diagnosis and management of acute epiglottitis—report of 90 consecutive cases	0	Non-original research
75	M. C. R. Bottineau, P.	1997	[Infectious respiratory emergencies in children]	0	Non-original research
76	P. P. Bourrier, D. Derogis, V. Borriello, R.	1995	Acute uvular edema: an overlooked source of dyspnea (three cases)	0	Adult patients
77	E. M. R. E. Bowers, B. I. Kimura, K. Lewis, J. S. Topf, M. C.	2021	Disseminated Herpes Simplex Infection Presenting as Acute Supraglottitis in an Adult	0	Adult patients
78	F. M. T. Boyden, L. G. Kavanagh, T. W.	1970	Adult epiglottitis presenting as possible foreign body	1
79	M. J. M. Bozzella, M. DeBiasi, R. L. Ferrer, K.	2020	Epiglottitis Associated with Intermittent E-cigarette Use: The vagaries of vaping toxicity	1
80	O. L. Brändli, T. Egli, N.	1997	Non-pneumonic airway infections: When and why are antibiotics indicated?	0	Irrelevant Population
81	H. K. Breivik, O. Garborg, O.	1977	Treatment of epiglottis	0	Non-original research
82	H. K. Breivik, Ø	1978	Acute epiglottitis in children: review of 27 patients	0	Epiglottitis type not classified
83	H. Breuninger	1980	Conservative therapy of laryngeal diseases	0	Irrelevant Population
84	L. L. Breysem, S. Boets, A. Proesmans, M. De Boeck, K. Smet, M. H.	2002	Pediatric emergencies: Thoracic emergencies	0	Non-original research
85	R. E. K. Bridwell, A. Long, B. T.	2022	High risk and low prevalence diseases: Adult epiglottitis	0	Adult patients
86	B. T. Briem, Ornolfur Petersen, Hannes	2009	Acute epiglottitis in Iceland 1983–2005	0	Irrelevant Population
87	L. W. N. Brink, B. Wynn, J.	1992	Transport of the critically ill patient with upper airway obstruction	0	Non-original research
88	C. A. Brown III	2015	Adult and pediatric epiglottitis	0	Non-original research
89	I. K. Brown, B.	2002	Epiglottic hematoma leading to airway obstruction after general anesthesia	0	Epiglottitis type not disclosed
90	J. M. Brown	1940	Acute infections of the epiglottis	0	Irrelevant Population
91	J. Š. Budáčová, T. Riedel, R. Pevalová, L.	2015	The incidence of nosocomial infections at paediatric intensive care unit	0	Irrelevant Population
92	C. F. B. Burger, M. W. Kyle, J. A.	2011	The HACEK group of gram-negative bacilli	0	Irrelevant Population
93	I. T. Z. Burns, R. K.	2000	Haemophilus influenzae type B disease, vaccines, and care of exposed individuals	0	Irrelevant Population
94	D. D. G. Burtner, M.	1978	Anesthetic and Operative Management of Potential Upper Airway Obstruction	0	Irrelevant Population
95	I. M. Butenandt, K.	1980	Acute illnesses of children	0	Non-original research
96	R. W. H. Byard, K. J.	2023	Infection and sudden lethal upper airway occlusion-An overview	0	Irrelevant Population
97	R. W. H. Byard, K. J.	2023	Infection and sudden lethal upper airway occlusion – An overview	0	Irrelevant Population
98	C. A. B. Byrne, S. Z.	2020	Equine emergency upper airway management	0	Irrelevant Population
99	L. G. Cailleau, T. Minville, V. Fourcade, O. Fernandez, T. Bazin, J. E. Baxter, L. Athanassoglou, V. Jefferson, H. Sud, A. Davies, T. Mendonca, C. Parotto, M. Kurrek, M.	2023	Is there a benefit for anesthesiologists of adding difficult airway scenarios for learning fiberoptic intubation skills using virtual reality training? A randomized controlled study	0	Irrelevant Population
100	O. M. Camard, M. H. Belasco, C. Millet, P. Gaudelus, J.	1999	Dyspnée aiguë du nourrisson	0	Non-original research
101	A. M. T. Campagnolo, D. H. Sennes, L. U. Imamura, R.	2008	Steroid injection in chronic inflammatory vocal fold disorders, literature review	0	Review article
102	R. W. B. Cantrell, Roger A Morioka, Wilfred T	1978	Acute epiglottitis: intubation versus tracheostomy	0	Epiglottitis type not disclosed
103	E. F. K. Capps, J. J. Gupta, M. Bhatki, A. M. Opatowsky, M. J.	2010	Emergency imaging assessment of acute, nontraumatic conditions of the head and neck	0	Irrelevant Population
104	V. B. Caraballo, R. A. Floccare, D. J.	1996	Pneumomediastinum presenting as acute airway obstruction	0	Irrelevant Population
105	C. Carenfelt	1989	Etiology of acute infectious epiglottitis in adults: septic vs. local infection	0	Adult patients
106	C. S. CARENFELT, ARON	1989	Acute infectious epiglottitis in children and adults: annual incidence and mortality	0	Adult patients
107	M. J. Carey	1996	Epiglottitis in adults	0	Non-original research
108	N. N. K. Carmel-Neiderman, I. Oestreicher-Kedem, Y.	2018	Epiglottitis as the Presenting Sign of Mucous Membranous Pemphigoid: A Case Report	1
109	S. G. B. Carter, M. S. Carberry, J. C. Bilston, L. E. Butler, J. E. Tong, B. K. Y. Martins, R. T. Fisher, L. P. McKenzie, D. K. Grunstein, R. R. Eckert, D. J.	2016	Zopiclone increases the arousal threshold without impairing genioglossus activity in obstructive sleep apnea	0	Irrelevant Population
110	G. L. T. Casoni, S. Coffa, A. Ravaglia, C. Pol, V.	2010	Negative pressure pulmonary hemorrhage induced by a candy	0	Irrelevant Population
111	M. P. Celmina, S.	2018	Stridor in children case report	0	Irrelevant Population
112	P. R. B. Chai, W. MacHan, J. Hack, J. B. Babu, K. M.	2011	Levamisole exposure and hematologic indices in cocaine users	0	Irrelevant Population
113	T. V. Chan	2010	The patient with sore throat	0	Non-original research
114	D. C. Chandler, M. Breen, D.	2009	Hib epiglottitis despite fully vaccinated status	0	Irrelevant Population
115	K. P. Chandradeva, C. Ghosh, S. M. Pinches, S. C.	2005	Percutaneous transtracheal jet ventilation as a guide to tracheal intubation in severe upper airway obstruction from supraglottic oedema	0	Irrelevant Population
116	Y.-L. L. Chang, Shih-Hung Wang, Pa-Chun Shu, Yu-Hsiang	2005	Adult acute epiglottitis: experiences in a Taiwanese setting	0	Patients' age not clarified
117	Y.-W. L. Chen, Shen-Hao Fang, Tuan-Jen Li, Hseuh-Yu Lee, Ta-Jen	2006	Pediatric dyspnea caused by supraglottic stenosis: a rare complication of alkali corrosive injury	0	Irrelevant Population
118	J. K. Cheng, A. Dunham, B. Woo, P.	2012	Don't hang your coat here	0	Non-original research
119	J. S. Cheng, H. Xu, Z.	2021	Intraday effects of outdoor air pollution on acute upper and lower respiratory infections in Australian children	0	Irrelevant Population
120	M. A. C. Chess, A. Stanescu, A. L. Blickman, J. G.	2012	Emergency Pediatric Ear, Nose, and Throat Imaging	0	Irrelevant Population
121	C. S. K. M. Cheung, S. Y. Graham, C. A. Mak, P. S. K. Cheung, P. S. Y. Chan, B. C. Y. Rainer, T. H.	2009	Adult epiglottitis: 6 years experience in a university teaching hospital in Hong Kong	0	Patients' age not clarified
122	T. H. C. Chi, R. F. Yuan, C. H.	2016	Geriatric Otolaryngologic Emergencies at a Teaching Hospital in Taiwan	0	Irrelevant Population
123	E. M. Chiocca	2006	Action stat. Epiglottitis	0	Non-original research
124	H. J. C. Cho, Y. E. Song, E. S. Cho, Y. K. Ma, J. S.	2013	Procalcitonin levels in patients with complete and incomplete kawasaki disease	0	Irrelevant Population
125	H. L. M. Choi, J. H. Kang, J. H. Kim, H. Park, J. S.	2016	Postobstructive pulmonary edema that developed immediately after emergency surgical cricothyroidotomy	0	Irrelevant Population
126	M. M. T. Choudhary, R. S. Jay, A. K.	2019	Pharyngeal Emergencies	0	Irrelevant Population
127	T. C. Chroboczek, M. Hernu, R. Baudry, T. Bohée, J. Piriou, V. Allaouchiche, B. Disant, F. Argaud, L.	2015	Long-Term Outcome of Critically Ill Adult Patients with Acute Epiglottitis	0	Epiglottitis type not disclosed
128	M. M. H. T. Chu, A. Anderco, I. Cardozo, A.	2020	Fatal laryngeal burn from ingestion of a hot fish cake: Case report and literature review	0	Review article
129	C. H. Chung	2000	Acute epiglottitis presenting as the sensation of a foreign body in the throat	1
130	C. H. Chung	2002	Adult acute epiglottitis and foreign body in the throat — chicken or egg?	1
131	C. H. Chung	2002	Adult acute epiglottitis and foreign body in the throat - chicken or egg?	0	Adult patients
132	A. R. Cirilli	2013	Emergency Evaluation and Management of the Sore Throat	0	Irrelevant Population
133	J. B. Claes, A. Deron, P. Vander Poorten, V. Hoeve, H.	2005	Management of stridor in neonates and infants	0	Irrelevant Population
134	K. Clark	1988	Acute supraglottitis - true pediatric emergency	0	Irrelevant Population
135	E. L. Cohen	1984	Epiglottitis in the adult. Recognizing and treating the acute case	0	Non-original research
136	S. D. J. Cohle, D. H. Puri, S.	1993	Lingual tonsillar hypertrophy causing failed intubation and cerebral anoxia	0	Non-original research
137	G. A. Colon	1997	The journal 100 & 150 years ago. The bizarre diseases and deaths of American Presidents. Part I	0	Non-original research
138	S. V. C. Conde Diez, A. Garcia Rivero, J. L. Lopez Caro, J. C. Ortiz Portal, F. Diaz Saez, G.	2019	Impact of a homeopathic medication on upper respiratory tract infections in COPD patients: Results of an observational, prospective study (EPOXILO)	0	Irrelevant Population
139	C. F. Cordes, A. Hoffmann, M.	2011	Interdisciplinary approach to non-traumatic emergencies in otolaryngology	0	Irrelevant Population
140	P. L. Cordial, T. Neuenschwander, J.	2022	Acute epiglottitis in a COVID-19 positive patient	0	Irrelevant Population
141	D. C. N. Costigan, C. J. L.	1983	Respiratory Status of Children With Epiglottitis With and Without an Artificial Airway	0	Epiglottitis type not disclosed
142	J. M. Couriel	1988	Management of croup	0	Non-original research
143	W. R. M. I. Cressman, C. M.	1994	Diagnosis and management of group and epiglottitis	0	Non-original research
144	D. M. M. Crockett, T. J. Healy, G. B. Friedman, E. M.	1988	Airway management of acute supraglottitis at the children's hospital, boston: 1980–1985	0	Non-original research
145	A. M. H. Cros, Y.	2003	Laryngeal dyspnea	0	Non-original research
146	E. R. Crosby, Dennis	1991	Acute epiglottitis in the adult: is intubation mandatory?	0	Patients' age not clarified
147	W. S. Crysdale	1974	Post bronchoscopy respiratory distress and racemic epinephrine	0	Non-original research
148	C. B. Cuppari, A. Oreto, L. Borgia, F. Ceravolo, G. Chirico, V. Ceravolo, A. Sestito, S. Concolino, D. Nicocia, G. Salpietro, A. Del Giudice, M. M. De Sarro, R. Chimenz, R. Colavita, L.	2022	Management of croup in children	0	Non-original research
149	F. L. D’Arco, P. Siddiqui, A. Nash, R. Ugga, L.	2023	Radiologic diagnosis of non-traumatic paediatric head and neck emergencies	0	Non-original research
150	K. J. P. Dacre, R. S. Prince, D. R.	2004	Primary epiglottitis with associated dysphagia in a foal	0	Non-original research
151	J. D'Agostino	2010	Pediatric Airway Nightmares	0	Non-original research
152	A. G. Dalrymple, J. D. Byard, R. W.	2020	Delayed fatal upper-airway obstruction due to laryngopharyngeal burns and thermal epiglottis	1
153	A. S. Damlin, M. Marrone, G. Lundborg, C. S.	2020	Antibiotic prescribing among patients with severe infectious diseases in two private sector hospitals in Central India - a time series analysis over 10 years	0	Irrelevant Population
154	A. S. Damlin, M. Marrone, G. Stålsby Lundborg, C.	2020	Antibiotic prescribing among patients with severe infectious diseases in two private sector hospitals in Central India - a time series analysis over 10 years	0	Duplicate
155	K. K. N. G. H. Daniel, Y. Law, A. K. W. Jackson, C. S. H. O.	1999	Tuberculous laryngitis in a child	0	Non-original research
156	K. E. R. Darras, A. T. Yewchuk, L. K.	2015	Imaging Acute Airway Obstruction in Infants and Children	0	Irrelevant Population
157	C. O. R. Davis, L.	1999	Use of EMS for seriously ill children in the office: A survey of primary care physicians	0	Irrelevant Population
158	H. W. G. Davis, J. C. Galvis, A. G. Michaels, R. H. Mestad, P. H.	1981	Acute upper airway obstruction: croup and epiglottitis	0	Irrelevant Population
159	M. Davis	2003	Pediatric patients and airway conditions	0	Irrelevant Population
160	F. W. Davison	1978	Acute laryngeal obstruction in children: A fifty-year review	0	Review article
161	K. P. D. Dawson, G. Mogridge, N.	1989	Children admitted to a general intensive care unit	0	Irrelevant Population
162	C. S. de Cates, C. Kenyon, O. MacGinley-Kerr, Rn K. Watson, BSc R. N. K. Smith, M. E. Bhargava, E. Tysome, J. R.	2023	Validating a Simulated Emergency Course for Nurses Working in ENT	0	Irrelevant Population
163	C. V. de Pieri, E. Pusiol, A. Passone, E. Gamalero, L. Cogo, P. E.	2022	Infective Uvulitis in a Child	0	Irrelevant Population
164	C. M. De Saint Aulaire, S. F. Verschuur, H. P.	2008	Epiglottitis: A children's disease seen in adults	0	Non-original research
165	M. Z. Delfino Sosa, C. Pardo, L. Fernández, L. Nieves, C. Más, M. Barrios, P. Algorta, G. Mota, M. I. Varela, A. Gutiérrez, C. Gutiérrez, S. Giachetto, G. Pírez, M. C.	2020	Haemophilus influenzae type b invasive infections in children hospitalized between 2000 and 2017 in a Pediatric Reference Hospital (PRH)	0	Irrelevant Population
166	S. R. Denholm, R. P.	1992	Acute epiglottitis in adults: A potentially lethal cause of sore throat	0	Not accessible
167	S. N. Depuydt, M. Bourgeois, M. Mulier, J. P.	2003	Acute epiglottitis in children: A review following an atypical case	0	Non-original research
168	C. J. T. Derber, S. B.	2012	Head and neck emergencies: Bacterial meningitis, encephalitis, brain abscess, upper airway obstruction, and jugular septic thrombophlebitis	0	Irrelevant Population
169	H. DeSoto	1998	Epiglottitis and croup in airway obstruction in children	0	Irrelevant Population
170	F. N. Deulofeu, J. M. Bella, F. Martí, C. Morera, M. A. Font, B. Fontanals, D. Lite, J. Garau, J. Calderón, A. Coll, M. T. Uriz, S. Pineda, V.	1994	Prospective epidemiological study of invasive Haemophilus influenzae disease in adults	0	Adult patients
171	E. S. Deutsch	2004	Traumatic supraglottitis	1
172	D. C. Devictor, L.	2003	Acute respiratory distress in the newborn and the child. Foreign bodies of the upper resniratory tract	0	Irrelevant Population
173	E. Díaz Carrión	2009	Laryngitis croup and stridor	0	Irrelevant Population
174	J. H. Diaz	1985	Croup and epiglottitis in children: the anesthesiologist as diagnostician	0	Irrelevant Population
175	P. M. B. Dodson, M. Loewenthal, M.	2004	Home intravenous antibiotic therapy and allergic drug reactions: Is there a case for routine supply of anaphylaxis kits?	0	Irrelevant Population
176	J. S. Domachowske, Manika Domachowske, Joseph Suryadevara, Manika	2020	Laryngitis, Tracheitis, Epiglottitis, and Bronchiolitis	0	Irrelevant Population
177	T. W. Donnelly, Y. M. Murthy, B. V.	1998	Sevoflurane and adult acute epiglottitis	0	Adult patients
178	J. B.-B. Doutau, C. Gayot, A. Wroblewski, I. Pelloux, I. Debillon, T. Millet, A.	2017	Acute epiglottitis due to Haemophilus influenzae b: A severe consequence of increased skepticism about vaccination	0	Irrelevant Population
179	R. A. E. C. Dowdy, B. W.	2020	Medical Management of Epiglottitis	0	Irrelevant Population
180	D. J. A. Doyle, R.	2002	Upper airway diseases and airway management: A synopsis	0	Irrelevant Population
181	D. J. H. Doyle, A. G.	2019	Anesthetic Management of the Narrowed Airway	0	Irrelevant Population
182	W. N. Doyle, Jr. Dumas, K. Arnold, J. K.	2023	A Case of Brodifacoum-Induced Epiglottitis	1
183	Y. H. Ducic, P. C. MacLachlan, L. Neufeld, K. Lamothe, A.	1997	Description and evaluation of the vallecula sign: A new radiologic sign in the diagnosis of adult epiglottitis	0	Adult patients
184	M. S. Duerr, E. V. Lehner, L. J. Bergfeld, L. Glander, P. Marticorena Garcia, S. R. Althoff, C. E. Sack, I. Brakemeier, S. Eckardt, K. U. Budde, K. Halleck, F.	2019	A prospective study of daclatasvir and sofosbuvir in chronic HCV-infected kidney transplant recipients	0	Irrelevant Population
185	E. J. S. Duiverman, A. J. Nuysink, M. Bleeker, S. E. Kouwenberg, J. M.	1999	Acute respiratory distress in children	0	Irrelevant Population
186	E. J. S. Duiverman, A. J. Nuysink, M. Bleeker, S. E. Kouwenberg, J. M.	1999	[Acute respiratory insufficiency in children]	0	Irrelevant Population
187	A. W. Duncan	2005	The burden of paediatric intensive care: An Australian and New Zealand perspective	0	Irrelevant Population
188	C. J. A. S. Duncan, M. K. Howarth, S. Hollensen, A. K. Chen, R. Børresen, M. L. Thompson, B. J. Stremenova Spegarova, J. Hatton, C. F. Stæger, F. F. Andersen, M. K. Whittaker, J. Paludan, S. R. Jørgensen, S. E. Thomsen, M. K. Mikkelsen, J. G. Heilmann, C. Buhas, D. Øbro, N. F. Bay, J. T. Marquart, H. V. Teresa de la Morena, M. Klejka, J. A. Hirschfeld, M. Borgwardt, L. Forss, I. Masmas, T. Poulse…	2022	Life-threatening viral disease in a novel form of autosomal recessive IFNAR2 deficiency in the Arctic	0	Irrelevant Population
189	J. T. Durell, R. Pipi, G. Oko, M.	2011	Aspergillus epiglottitis in a non-immunocompromised patient	0	Irrelevant Population
190	D. J. M. Dye, M. A. P. Emmanuel, E. R. Craddock, K. V.	1990	Toddlers, teapots, and kettles: beware intraoral scalds	0	Irrelevant Population
191	S. M. Eakins, L. Han Suyin, K.	2021	Paediatric cases referred to the office of the state pathologist	0	Irrelevant Population
192	E. Eber	2010	Congenital and acquired abnormalities of the upper airways	0	Irrelevant Population
193	A. T. Edmunds	1989	Acute upper airways obstruction	0	Irrelevant Population
194	D. M. Effron, D.	2006	Neck mass in a young girl	0	Non-original research
195	M. J. E. Einarsdottir, P. Trimpou, P. Olsson, D. S. Johannsson, G. Ragnarsson, O.	2020	High prescription rate of oral glucocorticoids in children and adults: A retrospective cohort study from Western Sweden	0	Non-original research
196	W. B. Eisenmenger, G. Tröger, H. D.	1975	Kehlkopfveränderungen und plötzlicher Tod	0	Non-original research
197	A. A. J. El Solh, W.	2007	A comparative study of the complications of surgical tracheostomy in morbidly obese critically ill patients	0	Irrelevant Population
198	M. S. El-Amin, Z. Khong, G. Ali Elnour Mohamed, M. Pothula, V.	2020	A case report of laryngeal haemorrhage as a rare presenting complaint for acquired haemophilia	0	Irrelevant Population
199	B. B. L. J. H. Elders, S. M. Tiddens, H. A. W. M. Pullens, B. Wielopolski, P. A. Ciet, P.	2019	Magnetic resonance imaging of the larynx in the pediatric population: A systematic review	0	Review article
200	S. K. C. Ellika, M. Yang, Z.	2017	Imaging in Nontraumatic Pediatric Head and Neck Emergencies	0	Irrelevant Population
201	J. S. V. Emberey, S. Marshall, B. Hassan, A. Meghjee, S. P. L. Jamil Malik, M. Hussain, M.	2021	Acute epiglottitis due to covid-19 infection	0	Irrelevant Population
202	T. M. Engelhardt, A. Weiss, M.	2013	Management strategies for the difficult paediatric airway	0	Irrelevant Population
203	T. W. Engelhardt, M.	2012	A child with a difficult airway: What do i do next?	0	Non-original research
204	Å. B. Enoksen, H. Hoel, T. M. Havnen, J.	1979	Epiglottitis Acuta Treated ith Nasotracheal Intbatiori	0	Epiglottitis type not disclosed
205	D. D. Epstein, M.	2007	Orofacial automatisms induced by acute withdrawal from high-dose midazolam mimicking nonconvulsive status epilepticus in a child	0	Irrelevant Population
206	A. D. A. Eskander, J. R. Irish, J. C.	2019	Acute Upper Airway Obstruction	0	Non-original research
207	J. P. Eskola, H. Takala, A. K. Käyhty, H. Hakulinen, M. Karanko, V. Kela, E. Rekola, P. Rönnberg, P. R. Samuelson, J. S. Gordon, L. K. Mäkelä, P. H.	1987	Efficacy of Haemophilus Iinfluenzae Type b Polysaccharide–Diphtheria Toxoid Conjugate Vaccine in Infancy	0	Irrelevant Population
208	H. K. N. Eslamy, B.	2009	Imaging of the pediatric airway	0	Non-original research
209	M. E. M. Falagas, E. G. Vardakas, K. Z.	2007	Sex differences in the incidence and severity of respiratory tract infections	0	Irrelevant Population
210	M. C. B. Fantini, C. Neurath, M. F.	2005	Angiogenesis, immune system and growth factors: New targets in colorectal cancer therapy	0	Irrelevant Population
211	F. Farrer	2011	Sprays and lozenges for sore throats	0	Non-original research
212	B. W. B. Fearon, R. D.	1975	Acute epiglottitis: a potential killer	0	Non-original research
213	P. L.-C. Felton, L. Smith, L. G. Visintainer, P. Rathlev, N.	2021	A Retrospective Cohort Study of Acute Epiglottitis in Adults	0	Adult patients
214	A. R. P.-A. Fernandes-Teles, J. M. Pereira, J. M. Paiva, J. A. Rocha-Silva, S.	2022	Approaching the airway in prehospital emergency is a common and potentially life-saving practice	0	Irrelevant Population
215	A. V. Fernández-Rodríguez, J. A. Suárez-Mier, M. P. Aguilera, B. Ballesteros, S. De La Fuente, L. Vallejo, G. Sancho, M.	2005	Latex agglutination for bacterial antigens and meningococcus PCR: Two useful tools in legal sudden deaths	0	Irrelevant Population
216	G. C. Fisher	1987	Management of acute epiglottitis	0	Irrelevant Population
217	M. H. P. Flashburg, R. I. Hannallah, R. S.	1985	Pulmonary edema and cardiac arrest in a patient with acute epiglottitis	0	Irrelevant Population
218	E. M. S. Flavell, M. R. Hall, J. E.	2009	The clinical management of airway obstruction	0	Irrelevant Population
219	D. Floret	2004	Epiglottitis: Clinical presentation, pathogenesis, therapeutic strategies	0	Non-original research
220	J. S. K. Fok, C. H.	2019	Angioedema Masqueraders	0	Non-original research
221	K. J. D. Fong, M. E.	1996	Inflammatory disorders of the pediatric upper airway	0	Non-original research
222	C. E. Frasch	1995	Haemophilus influenzae Type b Conjugate and Combination Vaccines	0	Irrelevant Population
223	M. T. Friedman, D. M. Grybauskas, V. Applebaum, E. L.	1989	EPIGLOTTITE DE L'ADULTE. PROPOSITION D'UNE CLASSIFICATION CLINIQUE ET D'UNE STRATEGIE THERAPEUTIQUE	0	Adult patients
224	M. T. Friedman, D. M. Grybauskas, V. Applebaum, E. L.	1989	[Epiglottitis in the adult. A proposition for a clinical classification and therapeutic strategy]	0	Adult patients
225	J. L. Gagg, G.	2008	Theme: Head and neck cases	0	Irrelevant Population
226	C. Gagnon	1991	THERMAL EPIGLOTTITIS	0	Patients' age not clarified
227	C. Gagnon	1991	[Apropos of a case of thermal epiglottitis]	0	Non-original research
228	A. G. Galvis	1987	Pulmonary edema complicating relief of upper airway obstruction	0	Non-original research
229	J. M. Z. Gans, D. L. Kalkman, C. J.	2010	Acute upper-airway obstructions in primary care. Cricothyrotomy performed by the general practitioner	0	Irrelevant Population
230	G. S. Garg, H. Gandhi, D. Bhatt, N. Rosovsky, M.	2020	Foreign body (toothpick) causing epiglottitis	1
231	M. Gehri	1996	Urgences respiratoires en pédiatrie: Problèmes prioritaires	0	Irrelevant Population
232	A. C. P. Gerber, J.	1986	Acute epiglottitis: management by short duration of intubation and hospitalisation	0	Irrelevant Population
233	G. G. Ghirga, P. Palazzi, C. Pipere, M. Colaiacomo, M.	2001	Bag-mask ventilation as a temporizing measure in acute infectious upper-airway obstruction: Does it really work?	0	Irrelevant Population
234	L. G. Gilain, C.	2000	Foreign bodies of the respiratory tract	0	Irrelevant Population
235	C. M. Glastonbury	2008	Non-Oncologic Imaging of the Larynx	0	Irrelevant Population
236	D. R. G. Glick, J. R. Deepak, J.	2020	Complex obstructive lung disease – A diagnostic and management conundrum	0	Irrelevant Population
237	J. L. M. Glock, W. J.	1993	Acute epiglottitis during pregnancy	0	Irrelevant Population
238	F. F. Glynn, J. E.	2008	Diagnosis and management of supraglottitis (epiglottitis)	0	Irrelevant Population
239	H. E. S. Gnehm, R. A. Boyle, C. M.	1982	The efficacy and tolerance of cefoxitin in the treatment of paediatric infections	0	Irrelevant Population
240	R. O. M. Go, T. R. Lester, M. R.	1997	A wheezy infant unresponsive to bronchodilators	0	Irrelevant Population
241	A. P. Gobindram, A.	2008	ENT emergencies	0	Non-original research
242	J. L. Goldhagen	1983	Croup: Pathogenesis and management	0	Non-original research
243	J. L. Goldhagen	1989	Supraglottis in three young infants	0	Non-original research
244	A. J. S. Goldsmith, B. T.	1994	Necrotizing epiglottitis in a patient with procainamide-induced neutropenia	0	Irrelevant Population
245	N. Golova	1997	An infant with fever and drooling: Infection or trauma?	0	Irrelevant Population
246	M. A. H. Gomaa, M. S. Mamdoh, H. Osman, N. Eissawy, M. G.	2013	Value of high resolution ultrasonography in assessment of laryngeal lesions	0	Irrelevant Population
247	B. M. B. Goodman, J. P. Tahhan, S. G. Ryal, J. L. Chen, I. A.	2012	Infectious disease emergencies: Frontline clinical pearls	0	Irrelevant Population
248	T. R. M. Goodman, K.	1999	The role of radiology in the evaluation of stridor	0	Irrelevant Population
249	I. D. Gopallawa, R. Bhatia, V. Gujar, V. Chirmule, N.	2023	A four-part guide to lung immunology: Invasion, inflammation, immunity, and intervention	0	Irrelevant Population
250	M. H. B. Gorelick, M. D.	1994	Epiglottitis in Children, 1979 Through 1992: Effects of Haemophilus influenzae Type b Immunization	0	Irrelevant Population
251	H. J. B. GORFINKEL, ROBERT KABINS, SHERWIN A	1969	Acute infectious epiglottitis in adults	0	Non-original research
252	M. L. Gottlieb, B. Koyfman, A.	2018	Clinical Mimics: An Emergency Medicine-Focused Review of Streptococcal Pharyngitis Mimics	0	Review article
253	A. Gottschalks	2004	Zielgerichtetes Vorgehen in der präklinischen Versorgung Dysphagie als Notfall im Bereich des Rettungswesens	0	Irrelevant Population
254	M. Gotz	1982	Obstructive diseases of respiratory tract in childhood	0	Irrelevant Population
255	B. Grahne	1982	Benign laryngeal diseases therapy	0	Non-original research
256	I. D. Grasso, A. Messina, A. Azzolina, R.	2003	Acute epiglottitis in adults: Clinical case	0	Lack of outcome data
257	U. K. M. Griffiths, A.	2009	Economic evaluations of Haemophilus influenzae type b vaccine: Systematic review of the literature	0	Review article
258	C. W. Gross	1977	Medical management, nasotracheal intubation, and tracheotomy in the treatment of upper airway obstruction in children	0	Irrelevant Population
259	C. B. Grüber, M.	2009	Acute dyspnea in children	0	Non-original research
260	M. H. K. Grunwald, I. Friedman‐Birnbaum, R.	1986	Association of Pemphigus Vulgaris and Herpes Simplex Virus Infection	0	Irrelevant Population
261	B. Guerrier	2001	Inflammation and laryngitis: the 10 key points	0	Irrelevant Population
262	B. Guerrier	2001	Inflammation and laryngitis	0	Non-original research
263	J. P. Guinard	1990	LARYNGOSPASM-INDUCED PULMONARY-EDEMA	0	Non-original research
264	J. P. Guinard	1990	Laryngospasm-induced pulmonary edema	0	Non-original research
265	D. A. J. Guss, J Edward	1987	Recurring epiglottitis in an adult	0	Non-original research
266	M. Gutenstein	2003	Stridor and Down's syndrome	0	Non-original research
267	M. T. N. Gyepes, E.	1985	Radiographic-endoscopic correlations in the examination of airway disease in children	0	Irrelevant Population
268	E. L. M. T. R. Haar, J. M. P. A. V. D. Jardin, K. G. D. Barbero-Castillo, A. De Jong, E. M. G. J. Lubeek, S. F. K.	2023	Efficacy and Safety of Tildrakizumab in Older Patients: Pooled Analyses of Two Randomized Phase III Clinical Trials (reSURFACE 1 and reSURFACE 2) Through 244 Weeks	0	Irrelevant Population
269	H. L. Haas, E. Minodier, P. Cohen, R. Gras-Le Guen, C.	2017	Surgical and medical antibiotic prophylaxis	0	Non-original research
270	M. A. B. Habibullah, S. S. Hegde, K. S.	2010	Multiple Intranasal Foreign Bodies: An Incidental Diagnosis	0	Irrelevant Population
271	A. L. S. Hamdan, D.	2013	Laryngeal manifestations of rheumatoid arthritis	0	Irrelevant Population
272	J. Hammer	2004	Acquired upper airway obstruction	0	Non-original research
273	A. K. Hamza, Q. Zada, B. Khan, I. A.	2012	An audit of tracheostomy at a tertiary care hospital	0	Non-original research
274	T. C. B. Handy, J. J.	1998	Sudden natural death in infants and young children	0	Irrelevant Population
275	J. B. Hanna, P. R. Berson, E. Mehra, S.	2019	Adult epiglottitis: Trends and predictors of mortality in over 30 thousand cases from 2007 to 2014	0	Lack of outcome data
276	J. N. W. Hanna, B. E. Sly, P. D.	1992	The epidemiology of acute epiglottitis in children in Western Australia	0	Non-original research
277	M. Hannalah	1991	Airway management in adult epiglottitis	0	Epiglottitis type not disclosed
278	R. R. Hannallah, J. K.	1978	Acute epiglottitis: Current management and review	0	Non-original research
279	M. M. Hansen, G. Lambert, W. Dickinson, C. Dickinson, K. Guise, J. M.	2016	Paramedic assessment and treatment of upper airway obstruction in pediatric patients: An exploratory analysis by the Children's Safety Initiative-Emergency Medical Services	0	Irrelevant Population
280	M. B. Harde, T. Bhadade, R.	2015	Ear, nose and throat emergencies and anesthesia	0	Non-original research
281	M. K. Harjacek, A. E. Yates, E. W. Montgomery, P.	1992	THERMAL EPIGLOTTITIS AFTER SWALLOWING HOT TEA	1
282	N. I. Haroon, R. D.	2009	Infectious complications of biological therapy	0	Non-original research
283	C. A. S. Hart, R. L. Duerden, B. I.	1998	Infections in children	0	Non-original research
284	M. Q. Harvey, G. Milne, N.	2012	Fatal Epiglottic Abscess After Radiotherapy for Laryngeal Carcinoma	0	Irrelevant Population
285	M. Hasegawa	2002	Management of Otorhinolaryngologic Emergent Diseases	0	Irrelevant Population
286	B. E. B. Heidemann, R. H. H. Marais, A. D. Visseren, F. L. J. Koopal, C.	2022	Clinical heterogeneity in monogenic chylomicronaemia	0	Irrelevant Population
287	J. Hen Jr	1986	Current management of upper airway obstruction	0	Irrelevant Population
288	R. Henning	1992	Emergency transport of critically ill children: Stabilisation before departure	0	Irrelevant Population
289	R. C. D. S. Herdman, S. R. Hinton, E. A.	1992	The lateral soft tissue neck X-ray in accident and emergency medicine	0	Irrelevant Population
290	F. S. Hetterich, M. Wells, J. Coman, W. Frazer, I. Hogan, P.	1993	Localized granulomatous epiglottitis	0	Irrelevant Population
291	R. L. Heyes, D. G.	2017	Laryngeal Cysts in Adults: Simplifying Classification and Management	0	Adult patients
292	J. N. Hindy, Rosa Slovik, Yuval Puterman, Marc Joshua, Ben-Zion	2013	Epiglottic abscess as a complication of acute epiglottitis	0	Irrelevant Population
293	J. V. E. Hirschmann, E. D.	1979	Haemophilus influenzae infections in adults: Report of nine cases and a review of the literature	0	Review article
294	M. L. C. Ho, J. Glastonbury, C. M.	2016	The ABCs (airway, blood vessels, and compartments) of pediatric neck infections and masses	0	Irrelevant Population
295	S. L. H. Ho, K.	1989	Acute epiglottitis and Chloraseptic	0	Irrelevant Population
296	K. M. G. Hodge, T. M.	1987	Diagnostic and therapeutic efficiency in croup and epiglottitis	0	Irrelevant Population
297	L. J. B. Hoeve, J. Sibbles, B. J. De Jong-Fockens, E.	2004	Mistakes make nose drops dangerous	0	Irrelevant Population
298	P. R. Holbrook	1988	Issues in airway management - 1988	0	Irrelevant Population
299	M. D. Holdaway	1977	Croup and Epiglottitis: Diagnosis and Action	0	Irrelevant Population
300	R. S. Holzman	1998	Prevention and treatment of life-threatening pediatric emergencies requiring anesthesia	0	Irrelevant Population
301	K. K. Honda, T. Tasaki, A. Hatanaka, A.	2012	A case of laryngopharyngeal burn after ingestión of hot food requiring emergency airway management	0	Irrelevant Population
302	A. L. Hopkins, T. Salerno, R. Heath, B.	2006	Changing epidemiology of life-threatening upper airway infections: The reemergence of bacterial tracheitis	0	Irrelevant Population
303	G. Á. Horváth, K.	2015	Essential oils in the treatment of respiratory tract diseases highlighting their role in bacterial infections and their anti-inflammatory action: A review	0	Review article
304	J. H. C. Hsiao, W. C. Lee, Y. C.	2019	Infected lingual thyroglossal duct cyst mimicking supraglottitis	0	Irrelevant Population
305	C. M. T. Hsu, M. S. Yang, Y. H. Lin, K. M. Wang, Y. T. Huang, S. Y. Lin, M. H. Huang, E. I. Chang, G. H. Liu, C. Y. Tsai, Y. T.	2024	Epiglottitis in Patients With Preexisting Autoimmune Diseases: A Nationwide Case–Control Study in Taiwan	0	Epiglottitis type not disclosed
306	S. Y. H. Huang, C. M. Yang, Y. H. Tsai, Y. H. Tsai, M. S. Chang, G. H. Liu, C. Y. Lee, Y. C. Huang, E. I. Tsai, Y. T.	2022	Elevated risk of acute epiglottitis in patients with chronic obstructive pulmonary disease: A nationwide cohort study	0	Epiglottitis type not disclosed
307	S. O. Hugosson, P. Ekedahl, C.	1994	Acute epiglottitis—aetiology, epidemiology and outcome in a population before large‐scale Haemophilus influenzae type b vaccination	0	Irrelevant Population
308	W. C. Y. T. Hung, K. L. Yau, H. H. Kam, C. W.	2007	Video-assisted airway management: Experience in a Hong Kong emergency department	0	Irrelevant Population
309	M. C. H. Hurley, M. K. S.	2007	Imaging Studies for Head and Neck Infections	0	Irrelevant Population
310	Y. M. Inaguma, S. Kusumoto, M. Kurosawa, H. Tanaka, R.	2019	Thermal epiglottitis: Acute airway obstruction caused by ingestion of hot food	1
311	J. K. Inamasu, K. Kawazoe, Y. Nakae, S. Hirose, Y.	2016	Hypertrophic pachymeningitis of the craniocervical junction mimicking acute epiglottitis	0	Irrelevant Population
312	T. W. Infernuso, A. E. Ducharme, N. G.	2006	Septic epiglottic chondritis with abscessation in 2 young Thoroughbred racehorses	0	Irrelevant Population
313	G. I. Isaacson, David M	2003	Pediatric epiglottitis caused by group G beta-hemolytic Streptococcus	0	Irrelevant Population
314	E. K. Ishida, Y. Watanabe, K. Yano, H. Oshima, H. Kawase, T. Kobayashi, T.	2007	A clinical study of 71 cases of acute epiglottitis	0	Irrelevant Population
315	S. S. Iwamoto, M. P. Hoshi, Y. Otsuki, N. Doi, K.	2023	COVID-19 presenting as acute epiglottitis: A case report and literature review	0	Age not classified
316	T. E. I. Jacobs, R. S. Raptopoulos, V.	1990	Upper Respiratory Tract Infections in the Critically Ill	0	Irrelevant Population
317	M. A. M. Jaffar, S.	2015	Complication of measles among admitted patients in Balochistan	0	Irrelevant Population
318	S. M. K. Jahagirdar, P. Ravishankar, M.	2011	Acute airway obstruction, an unusual presentation of vallecular cyst	0	Irrelevant Population
319	K. Y. Jain, M. Gupta, N. Thulkar, S. Bhatnagar, S.	2020	Ultrasonographic assessment of airway	0	Irrelevant Population
320	L. B. Jan, P. Mouawad, F.	2021	Pasteurella multocida acute epiglottitis	0	Irrelevant Population
321	N. Janakiraman	1998	Upper Airway Disease	0	Irrelevant Population
322	J. M. A. Janda, S. L.	1998	Evolving concepts regarding the genus <i>Aeromonas</i>:: An expanding panorama of species, disease presentations, and unanswered questions	0	Irrelevant Population
323	W. M. Janda	1999	The 'HACEK' group: Enigmatic fastidious Gram-negative bacilli	0	Irrelevant Population
324	M. B. Jang, Krystyne Levi, Jessica	2018	Risk factors for laryngeal trauma and granuloma formation in pediatric intubations	0	Irrelevant Population
325	S. H. K. Jang, Y. H.	2019	Neuroimaging characterization of recovery of impaired consciousness in patients with disorders of consciousness	0	Irrelevant Population
326	S. H. L. Jang, H. D.	2015	Ascending reticular activating system recovery in a patient with brain injury	0	Irrelevant Population
327	M. A. M. Jaworski, M. E. K. Ahronheim, G. A.	1980	Disseminated herpes simplex associated with H. influenzae infection in a previously healthy child	0	Irrelevant Population
328	I. A. S. Jenkins, M.	2009	Infections of the airway	0	Irrelevant Population
329	T. B. J. Jevon, R. L.	1985	Bacterial tracheitis and the child with inspiratory stridor	0	Irrelevant Population
330	X. R. Jin, J. Li, R. Gao, Y. Zhang, H. Li, J. Zhang, J. Wang, X. Wang, G.	2021	Global burden of upper respiratory infections in 204 countries and territories, from 1990 to 2019	0	Irrelevant Population
331	D. W. Johnson	2014	Croup	0	Irrelevant Population
332	G. K. S. Johnson, John L Bishop, Lyall A	1974	Acute epiglottitis: Review of 55 cases and suggested protocol	0	Epiglottitis type not classified
333	J. F. Johnson Iii	1998	Acute epiglottitis mimicking esophageal foreign body	0	Irrelevant Population
334	R. H. R. Johnson, L. W.	1977	Unusual Infections Caused by Pasteurella Multocida	0	Irrelevant Population
335	H. M. Jones	1970	Acute Epiglottitis: A Personal Study over Twenty Years	0	Irrelevant Population
336	J. S. Joshua, E. Schaerer, D. Mafee, M. F. Alexander, T. H. Crotty Alexander, L. E.	2018	Otolaryngology in critical care	0	Irrelevant Population
337	G. M. Judy, S. Lemen, R. Taussig, L.	1990	Recent advances in acute pulmonary infections	0	Irrelevant Population
338	M. G. Kabbani, S. R.	1995	Traumatic Epiglottitis Following Blind Finger Sweep to Remove a Pharyngeal Foreign Body	1
339	M. S. A.-E. Kabbani, A. Azzam, M. Al Alem, H. Abu-taleb, A. Hijazi, O.	2004	Tracheostomy in pediatric intensive care. Analysis of 5-year-experience and review of literature	0	Review article
340	L. R. H. Kaiser, J. R.	1988	Sugical Considerations in the Management of the Immunocompromised Patient	0	Irrelevant Population
341	A. W. Kalininskiy, J. M.	2021	Bilateral empyema secondary to Hemophilus influenzae epiglottitis	0	Infectious Epiglottitis
342	D. S. Kamath, S. Kashyap, S.	2022	Rare case of adult epiglottitis in a drug abuser – A case report	0	Epiglottitis type not disclosed
343	M. Kamienski	2007	When sore throat gets serious: Three different cases, three very different causes	0	Irrelevant Population
344	H. W. Kamimura, T. Sugano, T. Nakajima, N. Yokoyama, J. Kamimura, K. Tsuchiya, A. Takamura, M. Kawai, H. Kato, T. Watanabe, G. Yamagiwa, S. Terai, S.	2017	A case of hepatorenal syndrome and abdominal compartment syndrome with high renal congestion	0	Irrelevant Population
345	D. W. P. Kannangara, D. Patel, P.	2020	<i>Pasteurella multocida</i> Infections with Unusual Modes of Transmission from Animals to Humans: A Study of 79 Cases with 34 Nonbite Transmissions	0	Irrelevant Population
346	D. W. P. Kannangara, D. Patel, P.	2020	Pasteurella multocida Infections with Unusual Modes of Transmission from Animals to Humans: A Study of 79 Cases with 34 Nonbite Transmissions	0	Irrelevant Population
347	G. Kanra	2002	Experience with ampicillin/sulbactam in severe infections	0	Irrelevant Population
348	R. K. W. Kanter, J. F.	1984	Pulmonary Edema Associated With Upper Airway Obstruction	0	Irrelevant Population
349	M. M. H. Karambin, H.	2008	Causes of respiratory distress in children	0	Irrelevant Population
350	A. H. Karcz, J. Auerbach, B. S. Blau, M. L. Bulat, P. I. Davidson Iii, A. Docimo, A. B. Doyle, M. J. Erdos, M. S. Friedman, M. Green, E. D. Hobbs, E. T. Iseke, R. J. Josephson, G. W. Kline, J. Moyer, P. Shea, D. J. Soslow, A. R. Testarmata, A. M. Woodward, A. C.	1990	Preventability of malpractice claims in emergency medicine: A closed claims study	0	Irrelevant Population
351	A. H. Karcz, J. Burke, M. C. Doyle, M. J. Erdos, M. S. Friedman, M. Green, E. D. Iseke, R. J. Josephson, G. W. Williams, K.	1993	MASSACHUSETTS EMERGENCY-MEDICINE CLOSED MALPRACTICE CLAIMS - 1988-1990	0	Irrelevant Population
352	A. H. Karcz, J. Burke, M. C. Doyle, M. J. Erdos, M. S. Friedman, M. Green, E. D. Iseke, R. J. Josephson, G. W. Williams, K.	1993	Massachusetts emergency medicine closed malpractice claims: 1988-1990	0	Irrelevant Population
353	A. K. Karcz, R. Burke, M. C. Caggiano, R. Doyle, M. J. Erdos, M. J. Green, E. D. Williams, K.	1996	Malpractice claims against emergency physicians in Massachusetts: 1975-1993	0	Irrelevant Population
354	A. J. Kasem	2018	Case report of a 5-year-old with epiglottitis: an atypical presentation of an uncommon disease	0	Epiglottitis type not disclosed
355	K. S. Kashiba, T. Saka, N.	2006	Statistical survey of otolaryngological emergency patients at Takarazuka Municipal Hospital	0	Irrelevant Population
356	C. L. S. Kasper, C. R. Barton, J. A. Pierson, D. J.	1996	Tracheostomy in the 1990s: Current clinical practice in an urban university teaching hospital	0	Irrelevant Population
357	H. T. Katori, Mamoru	2005	Acute epiglottitis: analysis of factors associated with airway intervention	0	Epiglotitis type not classified
358	K. R. B. Kavanagh, J. S.	2008	Traumatic epiglottitis after foreign body ingestion	1
359	S. L. Kayser, M. J.	2018	Advances in targeted therapy for acute myeloid leukaemia	0	Irrelevant Population
360	A. W. R. R.-R. Kelsall, R. Herrick, M. J.	1994	Reversible neurologic dysfunction following isoflurane sedation in pediatric intensive care	0	Irrelevant Population
361	B. G. Kennedy, F. Bystricky, B. Curran, D. R. O'Connor, T. M.	2010	Novel agents in the management of lung cancer	0	Irrelevant Population
362	C. M. Kercsmar	2003	Current trends in neonatal and pediatric respiratory care: conference summary	0	Irrelevant Population
363	D. O. Khanna, D.	2002	How to identify and manage life-threatening infections of the upper airway, part 1: These diseases easily can be mistaken for less serious infections	0	Irrelevant Population
364	S. V. Kharasch, R. Reece, R.	1990	Esophagitis, epiglottis, and cocaine alkaloid ('crack'): 'Accidental' poisoning or child abuse?	0	Epiglotitis type not classified
365	S. V. Kharasch, R. Reece, R.	1990	Esophagitis, epiglottitis, and cocaine alkaloid ("crack"): "accidental" poisoning or child abuse?	0	Duplicate
366	Z. E. A. Khattak, F.	2023	Haemophilus influenzae Infection	0	Irrelevant Population
367	A. K. Khorrami, M. A. Gheriani, H.	2023	Vaping-induced acute epiglottitis: a case report	1
368	D. C. H. S. Kidani, N. K.	2007	The use of a laryngeal mask airway after a prolonged suspension laryngoscopy to preserve a vocal cord fat graft	0	Irrelevant Population
369	H. G. Kilham, J. Benjamin, B.	1987	Severe upper airway obstruction	0	Irrelevant Population
370	K. H. K. Kim, Y. H. Lee, J. H. Lee, D. W. Song, Y. G. Cha, S. Y. Hwang, S. Y.	2018	Accuracy of objective parameters in acute epiglottitis diagnosis: A case–control study	0	Epiglotitis type not classified
371	S. G. L. Kim, Jun Ho Park, Dong Jin Hong, Ji Won Kim, Taek Hee Kim, Myung Gu Shim, Ju Sup Yeo, Seung Gun	2009	Efficacy of spinal needle aspiration for epiglottic abscess in 90 patients with acute epiglottitis	0	Epiglotitis type not classified
372	S. Y. M. Kim, C. Y. Yoo, D. M. Park, B. Choi, H. G.	2021	Short-Term Exposure to Air Pollution and Epiglottitis: A Nested Case-Control Study	0	Epiglottitis type not disclosed
373	S. Y. M. Kim, C. Yoo, D. M. Park, B. Choi, H. G.	2021	Short-Term Exposure to Air Pollution and Epiglottitis: A Nested Case–Control Study	0	Epiglotitis type not classified
374	Y. J. Kimura, T. Inoue, N. Suzukawa, M. Tanaka, G. Kage, H. Kumazawa, R. Matsui, H. Fushimi, K. Yasunaga, H. Matsui, H.	2023	Association Between Systemic Corticosteroid Use and Mortality in Patients with Epiglottitis	0	Not accessible
375	N. M. Kissoon, I.	1985	Adverse effects of racemic epinephrine in epiglottitis	0	Epiglottitis type not disclosed
376	I. R. Kivekäs, Markus	2018	Epiglottitis, acute laryngitis, and croup	0	Epiglotitis type not classified
377	B. K. Klär-Hlawatsch, W.	2001	Acute dyspnoea in children	0	Irrelevant Population
378	B. K. Klär-Hlawatsch, W.	2004	[Acute dyspnea in childhood]	0	Irrelevant Population
379	T. P. W. Klassen, L. K. Feldman, M. E. Sutcliffe, T. Rowe, P. C.	1996	The efficacy of nebulized budesonide in dexamethasone-treated outpatients with croup	0	Irrelevant Population
380	P. B. Klein Klouwenberg, L.	2008	Neonatal and infantile immune responses to encapsulated bacteria and conjugate vaccines	0	Irrelevant Population
381	M. R. Klein	2019	Infections of the Oropharynx	0	Irrelevant Population
382	T. G. P. Klein, D. G. Gandhi, S. D. Iqbal, Z. Schmeling, W. T. Pagel, P. S.	2008	Pseudomembranous supraglottitis with airway compromise in a patient with recurrent tonsillar carcinoma	0	Epiglottitis type not disclosed
383	J. F. K. Knapp, J. A. Baetz-Greenwalt, B. Crow, J.	1996	Case records of the Children's Hospital Medical Center of Akron: A 29- month-old boy with drooling	0	Irrelevant Population
384	G. J. H. Knight, M. A. Parbari, M. O'Callaghan, M. J. Masters, I. B.	1992	Single daily dose ceftriaxone therapy in epiglottitis	0	Epiglotitis type not classified
385	Y. M. Koga, Y. Saho, M. Ito, A. Ito, T. Hiraki, T. Ushijima, K.	2011	A case of serious laryngeal edema unpredictably detected during laryngoscopy for orotracheal intubation following induction of anesthesia	0	Irrelevant Population
386	J. C. S. Kolb, D. Y.	1998	Lingual abscess mimicking epiglottitis	0	Epiglotitis type not classified
387	T. K. Kondo, N. Akahoshi, T.	2023	Infantile thermal epiglottitis successfully managed without intubation	0	Not accessible
388	O. Y. P. Kononov, O. O. Nikolayenko, O. V. Tolstanov, O. K. Trishchinska, M. A.	2023	Peculiarities of patients with epiglottis abscess management at all stages of medical care	0	Epiglotitis type not classified
389	O. Y. T. Kononov, M. A.	2023	The modern view on the epiglottitis treatment	0	Epiglotitis type not classified
390	N. A. S. Koontz, T. A. Kralik, S. F. Mosier, K. M. Harnsberger, H. R.	2016	Classic signs in head and neck imaging	0	Irrelevant Population
391	J. M. F. Kornak, J. E. Campbell, B. H.	1996	Caustic and thermal epiglottis in the adult	1
392	J. M. F. Kornak, J. E. Campbell, B. H.	1996	Caustic and thermal epiglottitis in the adult	0	Adult patients
393	O. A. Kornblith	2018	Supraglottitis (Epiglottis)	0	Epiglotitis type not classified
394	C. J. Kovaleski, K. Riney, L. C.	2019	A Rare Cause of Respiratory Distress in a Toddler	0	Irrelevant Population
395	C. M. S. Kucera, M. D. Jacobson, R. M. Wollan, P. C. Jacobsen, S. J.	1996	Epiglottitis in adults and children in olmsted county, minnesota, 1976 through 1990	0	Adult patients
396	C. M. S. Kucera, Marc D Jacobson, Robert M Wollan, Peter C Jacobsen, Steven J	1996	Epiglottitis in adults and children in Olmsted County, Minnesota, 1976 through 1990	0	Adult patients
397	S. R. H. Kudchadkar, J. T. Mai, C. L. Berkowitz, I. Tunkel, D.	2014	THE HEAT IS ON ... THERMAL EPIGLOTTITIS AS A LATE PRESENTATION OF AIRWAY STEAM INJURY	1
398	S. R. H. Kudchadkar, J. T. Mai, C. L. Berkowitz, I. Tunkel, D.	2014	The heat is on ⋯ thermal epiglottitis as a late presentation of airway steam injury	0	Epiglotitis type not classified
399	S. R. H. Kudchadkar, Justin T Mai, Christine L Berkowitz, Ivor Tunkel, David	2014	The heat is on… thermal epiglottitis as a late presentation of airway steam injury	0	Duplicate
400	A. Kulberg	1982	A clinical approach to upper airway obstruction in infants and children	0	Irrelevant Population
401	R. M. S. Kulick, S. M. Baker, M. D. Woodward, G. A.	1988	Thermal epiglottitis after swallowing hot beverages	0	Epiglotitis type not classified
402	P. Y. Kullar, P. D.	2012	Infections and foreign bodies in ENT	0	Irrelevant Population
403	S. N. Kurihara, M. Kaszynski, R. H. Yamamoto, Y. Santo, K. Takane, R. Tokuno, H. Ishihata, A. Ando, H. Miwa, M. Hamada, S. Nakano, T. Shirokawa, M. Goto, H. Yamaguchi, Y.	2021	Prevalence of COVID-19 mimics in the emergency department	0	Irrelevant Population
404	J. A. Lacroix, G. Arcand, P. Gauthier, M. Rousseau, E. Girouard, G. Lamarre, A.	1986	Group A streptococcal supraglottitis	0	Irrelevant Population
405	S. H. W. Lai, K. S. Liao, S. L. Chou, Y. H.	2000	Non-infectious epiglottitis in children - Two cases report	1
406	S. H. W. Lai, K. S. Liao, S. L. Chou, Y. H.	2000	Non-infectious epiglottitis in children: Two cases report	0	Lack of outcome data
407	D. S. Lallemand, J. Mareschal, J. L.	1973	Laryngo tracheal lesions in infants and children. Detection and follow up studies using direct radiographic magnification	0	Irrelevant Population
408	P. K. C. Lam, YF Wong, TW Lau, CC	2009	Adult acute epiglottitis: predictors for airway intervention and intensive care unit admission	0	Epiglottitis type not disclosed
409	M. Landzettel	2010	Pediatric emergencies	0	Irrelevant Population
410	S. A. D. Lang, P. G. Shephard, D. A. E. Ha, H. C.	1990	Pulmonary oedema associated with airway obstruction	0	Irrelevant Population
411	C. A. C. Langford, D. Ytterberg, S. R. Khalidi, N. Monach, P. A. Carette, S. Seo, P. Moreland, L. W. Weisman, M. Koening, C. L. Sreih, A. G. Spiera, R. McAlear, C. A. Warrington, K. J. Pagnoux, C. McKinnon, K. Forbess, L. J. Hoffman, G. S. Borchin, R. Krischer, J. P. Merkel, P. A. Hajj-Ali, R. Tuthill, K. Gartner, K. Madden, L. Rice, B. Matteson, E. L. Kermani, T. Jaquith, J. Amudala, N. Clark-Co…	2017	A Randomized, Double-Blind Trial of Abatacept (CTLA-4Ig) for the Treatment of Takayasu Arteritis	0	Irrelevant Population
412	S. I. K. Lasarzik, F. J.	2005	Respiratory emergencies in children	0	Irrelevant Population
413	E. A. Laufkotter	1989	Thermal epiglottitis after feeding hot vegetables in a 3 month old infant	1
414	E. A. Laufkötter	1989	[Thermal epiglottitis in a 3-month-old infant following feeding of hot vegetables]	0	Epiglotitis type not classified
415	A. E. G. Lazar, M. C.	2022	Airway Ultrasound for Anesthesia and in Intensive Care Patients—A Narrative Review of the Literature	0	Review article
416	D. R. L. Lee, Chang Hyu Won, Youn Kyung Suh, Dong In Roh, Eui-Jung Lee, Mi-Hee Chung, Eun Hee	2015	Clinical characteristics of children and adolescents with croup and epiglottitis who visited 146 Emergency Departments in Korea	0	Epiglottitis type not disclosed
417	J. L. Lee, J. Lee, T. S.	2021	Double thumb sign in a case of epiglottitis	0	Epiglotitis type not classified
418	M. J. S. Lee, H. J. Yoon, H.	2020	Imaging of acute pulmonary and airway diseases in children	0	Irrelevant Population
419	S. C. M. Lee, H. Iserson, K. V.	1985	Epiglottitis presenting as acute pulmonary edema	0	Epiglotitis type not classified
420	S. H. Y. Lee, Seong Jong Kim, Dong Hyeon Jo, Hyeon Hwan Ryu, Seokyong	2017	Do we need a change in ED diagnostic strategy for adult acute epiglottitis?	0	Adult patients
421	S. Leighton	2000	Update on inflammatory conditions of the paediatric airway	0	Irrelevant Population
422	D. M. D. Lerner, Z.	1993	Acute upper airway obstruction resulting from systemic diseases	0	Irrelevant Population
423	G. Levin	1986	Hot food can cause thermal epiglottitis	0	Patients' age not clarified
424	H. T. Levison, E. Newth, C. J. L.	1982	Wheezing in infancy, croup, and epiglottitis	0	Epiglotitis type not classified
425	R. J. H. Levy, M. A.	2000	Pediatric airway issues	0	Irrelevant Population
426	C. W. Li, H. Shih, S. R. Chen, T. C. Li, M. L.	2007	The efficacy of viral capsid inhibitors in human enterovirus infection and associated diseases	0	Irrelevant Population
427	L. X. Li, Z. X. Zheng, Y. J. Teng, Y. S.	2009	[Etiology of inspiratory laryngeal stridor in children]	0	Irrelevant Population
428	S. F. S. Li, B. Hidalgo, I. Weinman, D. Yoo, D. Gitler, D.	2012	Laryngopyocoele: An unusual cause of a sore throat	0	Irrelevant Population
429	J. L. R. Lichtor, M. R. Aaronson, N. L. Spock, T. Goodman, T. R. Baum, E. D.	2016	Epiglottitis: It hasn't gone away	1
430	B. L. Ligon	1998	Immunization for Haemophilus influenzae type b: Effects on mortality and morbidity in children under five years of age	0	Irrelevant Population
431	M. P. Lilot, F. Wey, P. F. Eve, O. Puidupin, M.	2010	Acute obstructive epiglottitis in intensive care unit: Which airway management strategy?	0	Epiglotitis type not classified
432	H. Lindemann	1993	[Croup syndrome]	0	Irrelevant Population
433	H. Lindermann	2002	Therapy of croup attacks	0	Irrelevant Population
434	B. Z. Lindquist, Sybil Kulkarni, Anita	2017	Adult epiglottitis: a case series	0	Adult patients
435	J. R. F. Lindquist, R. E. Ossoff, R. H.	1980	Acute infectious supraglottitis in adults	0	Adult patients
436	L. A. Loevner	2001	Anatomic and functional lesions resulting in partial or complete upper airway obstruction	0	Irrelevant Population
437	L. Loftis	2006	Acute infectious upper airway obstructions in children	0	Irrelevant Population
438	B. D. C. Long, W.	2022	Review of obstructive pediatric airway pathology	0	Review article
439	G. D. Loos	1990	Pharyngitis, croup, and epiglottitis	0	Epiglotitis type not classified
440	Z. C. L. Lou, X. G.	2021	Leukoplakia or LPR: The Misdiagnosis of Laryngeal Tuberculosis	0	Irrelevant Population
441	A. H. Lu, C. M. Tsai, Y. T. Tsai, M. S. Chang, G. H.	2023	Chemical Burn-Induced Corrosive Epiglottitis in an Elderly Patient with Major Depression	1
442	T. J. Luetzow	1991	Complications in the use of prochlorperazine	0	Irrelevant Population
443	V. W. Lungova, K. Thibeault, S. L.	2022	Exposure to e-cigarette vapor extract induces vocal fold epithelial injury and triggers intense mucosal remodeling	0	Irrelevant Population
444	R. D. R. Lyons, D. K.	1996	Pediatric airway emergencies	0	Irrelevant Population
445	O. J. P. Ma, M. B.	1996	Adult thermal epiglottitis	0	Adult patients
446	P. V. J. L. Macaraeg Jr, L. Bianchine, J. R.	1971	A study of hospital staff attitudes concerning the comparative merits of antibiotics	0	Irrelevant Population
447	S. E. Mace	1991	Unstable occult cervical-spine fracture	0	Irrelevant Population
448	M. L. Macknin	1992	RESPIRATORY-INFECTIONS IN CHILDREN - WHAT HELPS AND WHAT DOESNT	0	Irrelevant Population
449	H. G. Magno, B.	2020	Measuring the benefits of mass vaccination programs in the united states	0	Irrelevant Population
450	S. B. Majumdar, N. J. Bull, P. D.	2006	Paediatric stridor	0	Irrelevant Population
451	J. P. Makepeace, A.	2014	Ear, nose and throat emergencies	0	Irrelevant Population
452	P. W. Manatpon, A. M. Gray, C. Shah, S. Dasika, J.	2020	Airway Management for an Adult Epiglottic Abscess	0	Adult patients
453	A. K. Mandal, S. K. Lodha, R.	2015	Upper Airway Obstruction in Children	0	Irrelevant Population
454	R. A. Mangione	1997	Selected pediatric emergencies in community practice	0	Irrelevant Population
455	M. P. M. Manns, J. Davis, M. N. Rossaro, L. Schiff, E. Shiffman, M. L. Bacon, B. Bourliere, M. Sulkowski, M. S. Bruno, S. Balart, L. Bronowicki, J. P. Kwo, P. Poordad, F. Felizarta, F. Reddy, K. R. Helmond, F. A. Sings, H. L. Pedicone, L. D. Burroughs, M. Brass, C. A. Albrecht, J. K. Vierling, J. M.	2014	Overall safety profile of boceprevir plus peginterferon alfa-2b and ribavirin in patients with chronic hepatitis C genotype 1: A combined analysis of 3 phase 2/3 clinical trials	0	Irrelevant Population
456	K. Mantel	1976	Epiglottitis and laryngotracheitis	0	Epiglotitis type not classified
457	K. B. Mantel, I.	1974	Intermittent positive pressure respiration using a mask with drug atomization instead of intratracheal intubation in the croupous syndrome	0	Irrelevant Population
458	J. L. M. Manzano, I. Manzano, J. J.	1975	Decanulation of tracheostomised children	0	Irrelevant Population
459	J. R. B. Mark, Cristina M	2013	Pediatric Otolaryngology Emergencies	0	Irrelevant Population
460	R. I. Markowitz	1984	Radiologic assessment in the pediatric intensive care unit	0	Irrelevant Population
461	E. G. Martinou, P.	2017	Tension enterothorax and hepatothorax due to a diaphragmatic hernia: Successful emergency repair of a life-threatening condition	0	Irrelevant Population
462	A. H. Massart, D. P.	2020	Pulmonary Manifestations of Inflammatory Bowel Disease	0	Irrelevant Population
463	R. B. W. Mathoera, P. C. van Dorsten, F. R. C. Balter, S. G. T. de Jager, C. P. C.	2008	Epiglottitis in the adult patient	0	Adult patients
464	S. S. Matsumoto, T. Sakaki, M. Watanabe, F.	2009	Clinical study of 122 cases of acute epiglottitis with hospital treatment	0	Not accessible
465	T. H. Matsunaga, T. Kawamoto, T. Matsunaga, T. Miyamoto, H. Ogino, S. Sato, T. Miyahara, H. Yoshino, K. Ito, H. Kataoka, R. Mukai, T. Ohkohchi, I. Watanabe, Y. Muto, K. Yanagawa, A. Ozaki, M. Sakai, K. Ohya, R. Furukawa, Y. Goto, K. Okumura, S. Hiraki, S. Sakai, S. Sasaki, R.	1983	Clinical Study of the Effect of Cefmetazole on Infection in the Otolaryngological Field	0	Irrelevant Population
466	A. J. Matthews	1993	An audit of sedation, analgesia and muscle relaxation in paediatric intensive care in the United Kingdom	0	Irrelevant Population
467	R. D. P. Mauro, Steven R Lockhart, Charles H	1988	Differentiation of epiglottitis from laryngotracheitis in the child with stridor	0	Epiglottitis type not disclosed
468	M. F. S. Mayo-Smith, J. W. Donskey, C. J. Yukawa, M. Li, R. H. Schiffman, F. J.	1995	Acute epiglottis: An 18-year experience in Rhode Island	0	Epiglotitis type not classified
469	M. F. S. Mayo-Smith, Joseph W Schiffman, Fred J Donskey, Curtis J Yukawa, Michi Li, Robert H	1995	Acute epiglottitis: an 18-year experience in Rhode Island	0	Duplicate
470	M. F. S. Mayo-Smith, J.	1997	Thermal epiglottitis in adults: A new complication of illicit drug use	1
471	H. B. Mazurek, A. Doniec, Z. Emeryk, A. Krenke, K. Kulus, M. Zielnik-Jurkiewicz, B.	2019	Acute subglottic laryngitis. Etiology, epidemiology, pathogenesis and clinical picture	0	Epiglotitis type not classified
472	J. T. McBride	1984	Stridor in childhood	0	Irrelevant Population
473	K. S. McCaffery, J.	2006	Special considerations in paediatric intensive care	0	Irrelevant Population
474	T. A. K. McCook, D. R.	1982	Epiglottic enlargement in infants and children: Another radiologic look	0	Epiglottitis type not disclosed
475	R. J. McDougall	2013	Paediatric emergencies	0	Irrelevant Population
476	J. McIntosh	1981	Paediatric emergencies in general practice	0	Irrelevant Population
477	B. G. McKinney, R.	1995	Epiglottitis after anaesthesia with a laryngeal mask	1
478	C. T. Y. McQueen, W. G. Witsell, D. L. Holmes, D. K. Shockley, W. W.	1995	UNILATERAL SUPRAGLOTTITIS IN ADULTS - FACT OR FICTION	0	Adult patients
479	C. T. Y. McQueen, W. G. Witsell, D. L. Holmes, D. K. Shockley, W. W.	1995	Unilateral supraglottitis in adults: Fact or fiction	0	Duplicate
480	V. M. H.-E. Mehta, G. Goldstein, N. A.	2006	Postobstructive pulmonary edema after laryngospasm in the otolaryngology patient	0	Irrelevant Population
481	M. H. G. Mendelson, A. Szabo, S. Neibart, E. Meyers, B. R. Policar, M. Cheung, T. W. Lillienfeld, D. Hammer, G. Reddy, S. Choi, K. Hirschman, S. Z.	1994	Pseudomonas aeruginosa bacteremia in patients with aids	0	Irrelevant Population
482	A. Menget	1974	Practical problems posed by laryngitis and foreign bodies in the airways. Frequent causes of obstructive dyspnea of the infant and the small child	0	Irrelevant Population
483	E. A. Mezoff	2012	Focus on diagnosis: Dysphagia	0	Irrelevant Population
484	J. A. Michael Janda, S. L.	1998	Evolving concepts regarding the genus Aeromonas: An expanding panorama of species, disease presentations, and unanswered questions	0	Irrelevant Population
485	N. W. Mick	2015	Airway Management in Patients With Abnormal Anatomy or Challenging Physiology	0	Irrelevant Population
486	L. M. Miljas, M. Marijić, B. Vukelić, J. Braut, T.	2020	Airway obstruction caused by laryngocele – case report	0	Irrelevant Population
487	S. B. C. Millan, W. A.	1996	Supraglottic airway infections	0	Irrelevant Population
488	R. H. Miller	1996	What's new in otorhinolaryngology	0	Irrelevant Population
489	K. Milligan	1997	Sevoflurane induction and acute epiglottitis	0	Epiglotitis type not classified
490	A. D. Milner	1992	Respiratory tract infections in children	0	Irrelevant Population
491	O. N. Mimouni, R. Roman, S. Triglia, J. M.	2007	Acute laryngitis and epiglottitis in children	0	Epiglotitis type not classified
492	S. M. S. Minx, G.	1984	Pediatric Airway Obstruction: Nursing Care of the Patient Undergoing Endoscopy	0	Irrelevant Population
493	T. W. Miyagami, T. Harada, T. Naito, T.	2023	Medical Malpractice and Diagnostic Errors in Japanese Emergency Departments	0	Irrelevant Population
494	T. K. Mochizuki, Y. Hosokawa, S. Kimura, T. Yoshino, A.	2013	Brain infarction after dissection of the intrathoracic arteries secondary to acute epiglottitis	0	Epiglottitis type not disclosed
495	H. L. Moffet	1982	Pediatric nosocomial infections in the community hospital	0	Irrelevant Population
496	R. A. Molteni	1976	Epiglottitis: Incidence of extraepiglottic infection: Report of 72 cases and review of the literature	0	Infectious Epiglottitis
497	E. W. D. Moore, M. W.	2000	Inhalational versus intravenous induction. A survey of emergency anaesthetic practice in the United Kingdom	0	Irrelevant Population
498	M. S. Moradi-Lakeh, S. Esteghamati, A.	2012	Immunization against Haemophilus Influenzae type B in Iran; cost-utility and cost-benefit analyses	0	Irrelevant Population
499	M. T. Morse, D. Conner, D.	1985	Near-Death Experiences in a Pediatric Population: A Preliminary Report	0	Irrelevant Population
500	E. P. Morton, J. A.	2020	Death related to epiglottitis	0	Epiglotitis type not classified
501	N. S. B. Morton, G. W.	1989	Stridor in an adult: An unusual presentation of functional origin	0	Adult patients
502	R. S. H. Mudhol, A. S. Abraham, P.	2000	An unusual cause of stridor-a case report	0	Irrelevant Population
503	C. O. Muglia, J.	2017	Wheezing in Infancy: An Overview of Recent Literature	0	Irrelevant Population
504	K. A. Mühlemann, E. R. Weiss, N. S. Pepe, M. Schopfer, K.	1996	Risk factors for invasive Haemophilus influenzae disease among children 2-16 years of age in the vaccine era, Switzerland 1991-1993. The Swiss H. Influenzae Study Group	0	Irrelevant Population
505	P. C. Murphy, C.	2000	Prehospital management of epiglottitis	0	Epiglotitis type not classified
506	T. F. B. Murphy, L. O. Smeesters, P. R.	2009	Microbial interactions in the respiratory tract	0	Irrelevant Population
507	J. C. C. Murray, J. K. H. Dorfman, S. R. Ogden, A. K.	1995	EPIGLOTTITIS FOLLOWING PREPARATION FOR ALLOGENEIC BONE-MARROW TRANSPLANTATION	0	Lack of outcome data
508	J. C. C. Murray, J. K. H. Dorfman, S. R. Ogden, A. K.	1995	Epiglottitis following preparation for allogeneic bone marrow transplantation	0	Epiglotitis type not classified
509	U. M. A. Musharrafieh, G. F. Fuleihan, N. S.	1999	Viral supraglottitis in an adult: A case presentation and literature update	0	Adult patients
510	A. O. E. Muthanna, A. F.	2018	Endoscopic partial epiglottectom using diathermy for chronic epiglottitis from khat chewing	0	Epiglotitis type not classified
511	E. M. W. Myers, S. L. Myers, J. P.	2012	Life-threatening respiratory pasteurellosis associated with palliative pet care	0	Irrelevant Population
512	A. B. C. Nair, J. Venkatasubbareddy, B. M. Correa, M. Rajan, N. Sawkar, A.	2011	A case of isolated laryngeal candidiasis mimicking laryngeal carcinoma in an immunocompetent individual	0	Irrelevant Population
513	H. Nakano	2006	A case of acute epiglottitis complicated with deep neck abscess	0	Epiglotitis type not classified
514	P. S. Namachivayam, F. Shekerdemian, L. Taylor, A. Van Sloten, I. Delzoppo, C. Daffey, C. Butt, W.	2010	Three decades of pediatric intensive care: Who was admitted, what happened in intensive care, and what happened afterward	0	Irrelevant Population
515	P. Narcy	1989	Infantile dyspnoeic laryngitis	0	Irrelevant Population
516	I. M. Narkevičiūtė, Vida Petraitienė, Sigita	2007	Acute epiglottitis in children: experience in diagnosis and treatment in Lithuania	0	Epiglotitis type not classified
517	D. L. Natali, H. Ngoc, C. N. Ngoc, M. T. Khanh, C. T. Hovette, P.	2021	A 62-year-old man with stridor and dyspnoea	0	Irrelevant Population
518	C. D. B. Nawn, M. B. De Lorenzo, R. A. Ryan, K. L.	2019	Using spectral reflectance to distinguish between tracheal and oesophageal tissue: applications for airway management	0	Irrelevant Population
519	R. E. R. Neilan, P. S.	2010	Otalgia	0	Irrelevant Population
520	G. E. P. Nelson, T. Toews, K. A. Farley, M. M. Lindegren, M. L. Lynfield, R. Aragon, D. Zansky, S. M. Watt, J. P. Cieslak, P. R. Angeles, K. Harrison, L. H. Petit, S. Beall, B. Van Beneden, C. A.	2016	Epidemiology of invasive group a streptococcal infections in the United States, 2005-2012	0	Irrelevant Population
521	J. S. Nemes, E. Kelly, L.	1988	Epiglottitis: ED nursing management	0	Epiglotitis type not classified
522	L. U. Nentwich, A. S.	2009	High-Risk Chief Complaints II: Disorders of the Head and Neck	0	Irrelevant Population
523	H. C. Neu	1984	Contemporary antibiotic therapy in otolaryngology	0	Irrelevant Population
524	W. J. M. Newlands, W. S.	1987	Paediatric tracheostomy fifty-seven operations on fifty-three children	0	Irrelevant Population
525	C. X. Ni, Y. Y. Zhou, S. H. Wang, S. Q.	2011	Differential diagnosis of inflammatory myofibroblastic tumour and low-grade myofibroblastic sarcoma: Two case reports with a literature review	0	Irrelevant Population
526	B. J. Nickas	2005	A 60-year-old man with stridor, drooling, and "tripoding" following a nasal polypectomy	0	Epiglottitis type not disclosed
527	T. Nicolai	2001	Airway management in paediatric emergency situations	0	Irrelevant Population
528	I. G. Nieuwoudt, P. Verster, J. Dempers, J.	2020	Tonsillar hypertrophy and prolapse in a child - Is epiglottitis a predisposing factor for sudden unexpected death?	0	Epiglottitis type not disclosed
529	A. D. Niklasson, Å	2005	Antigen challenge induces a supraglottic but not a subglottic edema in the rat larynx	0	Irrelevant Population
530	S. J. L. Noh, Ho	2015	Sudden death from acute epiglottitis and epiglottic abscess in adult	0	Patients' age not clarified
531	R. B. Noppens, A. M.	2002	Initial management of in-house emergency situations in children	0	Irrelevant Population
532	M. G. T. Norman, G. P. Clarke, L. A.	1990	Sudden, unexpected, natural death in childhood	0	Irrelevant Population
533	C. A. N. Nozicka, S. H. McFadden, J.	1994	Varicella-Associated Acute Supraglottitis	0	Irrelevant Population
534	E. Nussbaum	1983	Fiberoptic laryngoscopy as a guide to tracheal extubation in acute epiglottitis	0	Epiglottitis type not disclosed
535	J. O. R. Obafunwa, P. Busuttil, A.	1996	Inhalation of steaming seafood aroma: Sudden death in an asthmatic	0	Irrelevant Population
536	A. M. O'Bier, A. E. Foster, R. L.	2005	Hereditary angioedema presenting as epiglottitis	1
537	S. C. L. O'Bryant, J. D. Cruz, A. T. Mothner, B. A.	2019	Influenza A-Associated Epiglottitis and Compensatory Pursed Lip Breathing in an Infant	0	Epiglotitis type not classified
538	A. E. Oestreich	2002	Less common acute diseases of the upper respiratory tract in children	0	Irrelevant Population
539	A. E. Oestreich	2002	[Rare acute disease pictures of the upper respiratory tract in children]	0	Irrelevant Population
540	B. N. P. Ofoegbu, S. D.	2005	The use of physical restraints on paediatric intensive care units	0	Irrelevant Population
541	T. H. G. Oh, T.	1977	Acute Epiglottis Associated with Nasal Foreign Body: Occurrence in a 30-Month-Old Girl	0	Epiglottitis type not disclosed
542	M. K. Ohno, N.	1977	Three cases of stridorous children	0	Irrelevant Population
543	M. T. O'Hollaren	1996	Dyspnea originating from the larynx	0	Irrelevant Population
544	M. O. Okamoto, M. Kawano, R. Takemoto, K.	1976	The surgical treatment for the disturbance caused by the inappropriate tracheotomy (Japanese)	0	Irrelevant Population
545	M. G. Oliphant, H.	1975	Acute upper airway obstruction: clinicoradiologic approach	0	Irrelevant Population
546	H. K. Omar, J. Anand, A. Nel, W. Mangar, D. Camporesi, E.	2009	Negative pressure pulmonary edema in the prone position: A case report	0	Irrelevant Population
547	T. Omata	1994	Clinical Observation of 48 Patients with Acute Epiglottitis	0	Epiglottitis type not disclosed
548	I. A. Orhan, S. Karlidag, T.	2015	Infectious and Noninfectious Causes of Epiglottitis in Adults, Review of 24 Patients	1
549	H. A. Orita, K. Nakagawa, N. Handa, T. Yamamoto, H. Orita, Y.	1989	A clinical study on 31 cases of acute epiglottitis presenting over 8 years	0	Epiglotitis type not classified
550	C. A. O'Rourke, S. Rehman, A. U. Saunders, J. Fenton, J. E.	2014	Hyoid bone tenderness as a clinical indicator of laryngeal pathology	0	Irrelevant Population
551	O. Ortiz-Alvarez	2017	Acute management of croup in the emergency department	0	Irrelevant Population
552	S. M. Ovnat Tamir, T. Barbalat, I. Spevak, S. Goldfarb, A. Roth, Y.	2015	Adult supraglottitis: changing trends	0	Patients' age not clarified
553	R. G. M. Owen, H. Rule, S. D'Sa, S. Thomas, S. K. Tournilhac, O. Forconi, F. Kersten, M. J. Zinzani, P. L. Iyengar, S. Kothari, J. Minnema, M. C. Kastritis, E. Aurran-Schleinitz, T. Cheson, B. D. Walter, H. Greenwald, D. Chen, D. Y. Frigault, M. M. Hamdy, A. Izumi, R. Patel, P. Wei, H. Lee, S. K. Mittag, D. Furman, R. R.	2020	Acalabrutinib monotherapy in patients with Waldenström macroglobulinemia: a single-arm, multicentre, phase 2 study	0	Irrelevant Population
554	M. B. Ozonoff	1985	Emergency radiology in childhood	0	Irrelevant Population
555	A. E. L. Pacheco, E.	2021	Tracheostomy in children: Recommendations for a safer technique	0	Irrelevant Population
556	G. S. R. Papaetis, C. Syrigos, K. N.	2007	Targeted therapies for non-small cell lung cancer	0	Irrelevant Population
557	D. E. H. Pappas, G. F. Hendley, J. O.	1997	Epiglottitis and croup: Keys to therapy at home and in the hospital	0	Epiglotitis type not classified
558	B. S. Parikh, S. Gupta, D. K. Singh, V.	2021	Subglottic concretion masquerading as foreign body in a child with β thalassemia major: An airway nightmare!	0	Irrelevant Population
559	K. W. D. Park, A. Lowenstein, E.	1998	Airway management for adult patients with acute epiglottitis: A 12-year experience at an academic medical center (1984-1995)	0	Epiglottitis type not disclosed
560	G. V. Parker, H.	2009	Management of upper-airway obstruction in children	0	Irrelevant Population
561	D. S. S. Parsons, R. B. Mair, E. A. Dlabal, L. J.	1996	Unique case presentations of acute epiglottic swelling and a protocol for acute airway compromise	1
562	A. P. Patel, A.	2011	Progress in management of the obstructed airway	0	Irrelevant Population
563	C. P. Pedersen, B. K.	1996	[Primary HIV infection. Case histories]	0	Irrelevant Population
564	A. D. Pelman, J. Schneider, K. Van Heukelom, J.	2022	Spontaneous epiglottic hematoma secondary to direct oral anticoagulant	0	Epiglottitis type not disclosed
565	H. Peltola	1983	C-reactive protein in rapid differentiation of acute epiglottitis from spasmodic croup and acute laryngotracheitis: A preliminary report	0	Epiglotitis type not classified
566	H. Peltola	2000	Worldwide Haemophilus influenzae type b disease at the beginning of the 21st century: Global analysis of the disease burden 25 years after the use of the polysaccharide vaccine and a decade after the advent of conjugates	0	Irrelevant Population
567	H. H. Peltola, C.	1983	Rapidity of c-reactive protein in detecting potential septicemia	0	Irrelevant Population
568	H. J. Peltola, M.	1988	C-reactive protein in early detection of bacteremic versus viral infections in immunocompetent and compromised children	0	Irrelevant Population
569	A. M.-R. Penella, M. Portillo, A. Huguet Llull, G. Bagudà, E. Capelleras, M. Nogués, J. Mañós, M. Gonzàlez-Compta, X.	2022	Acute infectious supraglottitis in adult population: epidemiology, management, outcomes and predictors of airway intervention	0	Adult patients
570	R. G.-G. Pérez-Calderón, M. A. Albéndiz-Ruiz, V.	2003	Intermittent stridor and dyspnea in an adult	0	Adult patients
571	V. H. R.-B. Perez-Herra, R. Baltodano-Aguero, A. Ramirez-Castro, S.	1994	Acute epiglottitis. Report of 45 children	0	Epiglotitis type not classified
572	A. W. Pericleous, S. Gerrish, A. Daniel, M.	2019	Peritonsillar abscess in an infant with congenital bone marrow failure	0	Irrelevant Population
573	N. G. Petkar, Christos Bhattacharyya, Abir	2007	High-rising epiglottis in children: should it cause concern?	0	Epiglotitis type not classified
574	M. A. Pfaller	1988	Nosocomial Candida infections	0	Irrelevant Population
575	A. E. Pfleger, E.	2013	Management of acute severe upper airway obstruction in children	0	Irrelevant Population
576	A. E. Pfleger, E.	2015	Infectious upper airway obstruction. A pediatric emergency	0	Irrelevant Population
577	A. E. Pfleger, E.	2015	[Infectious upper airway obstruction]	0	Irrelevant Population
578	P. M. S. Phillips, C. J.	1998	Nontraumatic neck and airway emergencies in children	0	Irrelevant Population
579	J. E. Pierog	1981	Acute Supraglottitis (Epiglottitis) in Children	0	Epiglotitis type not classified
580	M. Ö. Ö. Pınarbaşlı, Erkan Van Gool, Klara	2022	Epiglottitis (Supraglottitis)	0	Epiglotitis type not classified
581	P. G. Pineau, J Pineau, A Emam, N Laccourreye, L Boucher, S	2021	Intubation decision criteria in adult epiglottitis	0	Adult patients
582	P. G. Pinnamaneni, P.	2020	50 Years Ago in THE JOURNAL OF PEDIATRICS: Mist Therapy: Rationale and Practice	0	Irrelevant Population
583	A. S. Pirodda, G. Pirodda, E.	1996	Acute epiglottitis in adults: An uncommon case of acute respiratory failure	0	Adult patients
584	A. S. Pirodda, G. Pirodda, E.	1996	[Acute epiglottitis in adults: a rare cause of acute respiratory insufficiency]	0	Adult patients
585	P. L. Piyachon, K. Wongtanasarasin, W. Sutham, K.	2022	Early recognition and critical management of adult epiglottitis in the emergency department: a case report and review of the literature	0	Adult patients
586	N. G. Pizzorni, D. Mozzanica, F. Roncoroni, L. Scarponi, L. Schindler, A.	2014	Head and neck diseases and disorders causing oropharyngeal dysphagia	0	Irrelevant Population
587	M. D. Popat, S.	2001	Management of the obstructed upper airway	0	Irrelevant Population
588	A. R. Potondi, O.	1968	[Clinical and forensic aspects of acute epiglottitis]	0	Epiglotitis type not classified
589	S. M. S. Pudas-Tähkä, S.	2018	Reliability of three linguistically and culturally validated pain assessment tools for sedated ICU patients by ICU nurses in Finland	0	Irrelevant Population
590	P. I. I. Rafailidis, E. N. Falagas, M. E.	2007	Ampicillin/sulbactam: Current status in severe bacterial infections	0	Irrelevant Population
591	M. W. D. Ragozzino, S. A.	1985	Acute and subacute upper airway obstruction	0	Irrelevant Population
592	N. U. Rahim, A. Rao, A. Finkel, L.	2023	Pediatric Respiratory Emergencies— Recognition, Approach, and Management	0	Irrelevant Population
593	M. C. Raksakietisak, C.	2006	Acute epiglottitis: A report of the two different methods of airway management in adults	0	Patients' age not clarified
594	P. Q. Ramnarayan, A. Tolley, N. Nadel, S.	2004	Subcutaneous emphysema of the neck in infancy: Under-recognized presentation of child abuse	0	Irrelevant Population
595	R. D. L. Ranne, S. Holder, T. M. Ashcraft, K. W. Sharp, R. J. Amoury, R. A.	1991	Relief of subglottic stenosis by anterior cricoid resection: An operation for the difficult case	0	Irrelevant Population
596	S. J. K. Rao, D. J. Shetty, A. K.	2021	Cannabis induced thermal epiglottitis in a pediatric patient	1
597	U. B. Rappo, J. R. Faulhaber, J. R. Firoz, B. Henning, J. S. Thomas, K. M. Maslow, M. Goldfarb, D. S. Horowitz, H. W.	2010	Expanding the horizons of histoplasmosis: Disseminated histoplasmosis in a renal transplant patient after a trip to Bangladesh	0	Irrelevant Population
598	K. Rashmi	2006	Acute stridor	0	Irrelevant Population
599	U. Raupach	1983	Pseudocroup. Corticosteroids should be given by inhalation	0	Irrelevant Population
600	S. N. A. Raza, Asim Ahsan, Qazi Rahat, ZM Iqbal, Javaid Naqvi, Nadeem Uddin	2008	Adult acute epiglottitis–a rare happening	0	Epiglottitis type not disclosed
601	B. K. R. Reilly, S. K. Verghese, S. T.	2013	Acute epiglottitis in the era of post-Haemophilus influenzae type B (HIB) vaccine	0	Epiglotitis type not classified
602	C. A. R. Rey Galán, A. Concha Torre, J. A. Medina Villanueva, J. A.	1997	Infección de las vías respiratorias altas: Crup y epiglotitis	0	Irrelevant Population
603	A. M. Richards	2016	Pediatric Respiratory Emergencies	0	Irrelevant Population
604	Y. L. L. Richardson, A. E. Valdez, T. A.	2012	Case report: Candida and Herpes Simplex Virus supraglottitis in a patient with cyclical neutropenia	0	Irrelevant Population
605	P. B. N. Richman, A. H.	1999	The etiology of cardiac arrest in children and young adults: Special considerations for ED management	0	Adult patients
606	K. Richter	1982	Pediatric emergencies: What is to be done?	0	Irrelevant Population
607	J. Riedler	2011	Respiratory emergencies in childhood and adolescence	0	Irrelevant Population
608	F. J. Riffat, N. Bari, N. McGuinness, J.	2011	Acute supraglottitis in adults	0	Patients' age not clarified
609	C. P. W. Rodriguez, Q. Voutsinas, J. Fromm, J. R. Jiang, X. Pillarisetty, V. G. Lee, S. M. Santana-Davila, R. Goulart, B. Baik, C. S. Chow, L. Q. M. Eaton, K. Martins, R.	2020	A phase II trial of pembrolizumab and vorinostat in recurrent metastatic head and neck squamous cell carcinomas and salivary gland cancer	0	Irrelevant Population
610	Y.-h. L. Rong, Wei Wang, Cheng Ning, Fang-gang Zhang, Guo-an	2011	Temperature distribution in the upper airway after inhalation injury	0	Irrelevant Population
611	C. S. Rose, P. F. Sheyn, A. Meadows, L. N. Eloy, J. A. Coticchia, J. Folbe, A. J.	2014	Protecting the most vulnerable: Litigation from pediatric otolaryngologic procedures and conditions	0	Irrelevant Population
612	J. A. Rosekrans	1998	Viral croup: Current diagnosis and treatment	0	Irrelevant Population
613	D. A. E. Rosen, S Borenstein, A Leviav, A Tabachnik, E	2000	Life‐threatening laryngeal burns in toddlers following hot liquid aspiration	0	Irrelevant Population
614	S. G. P. Rothrock, G. A. Howard, R. M.	1990	Radiologic diagnosis of epiglottitis: Objective criteria for all ages	0	Epiglotitis type not classified
615	R. M. Ruddy	1990	Respiratory distress in a child in the office	0	Irrelevant Population
616	H. L. Rudner	1985	Differential diagnosis of upper airway disease in children	0	Irrelevant Population
617	G. Russell	1971	Childhood croup, with special emphasis on acute epiglottitis	0	Epiglotitis type not classified
618	L. U. Rusy, E.	1998	Paediatric anaesthesia review	0	Review article
619	M. H. Ryan, Michael Snowberger, Tina	1992	A changing pattern of epiglottitis	0	Epiglotitis type not classified
620	J. L. B. Sack, MD Clive D	2002	Identifying acute epiglottitis in adults; High degree of awareness, close monitoring are key	0	Adult patients
621	O. S. Säll, B. Jacobsson, S. Eriksson, L. Hedberg, S. T. Hertting, O. Fredlund, H. Sundqvist, M. Mölling, P.	2021	Atypical presentation of Neisseria meningitidis serogroup W disease is associated with the introduction of the 2013 strain	0	Irrelevant Population
622	M. S. Santos, Mike Effron, David		Epiglottitis: old problem, new patients	0	Epiglottitis type not disclosed
623	N. V. Saroul, J. F. Baud, O. Nohra, O. Kemeny, J. L. Gilain, L.	2008	Epilaryngeal tuberculosis: Epidemiologic, clinical and healthcare considerations	0	Irrelevant Population
624	U. A. Sarwar, N. Hemming, J. Dennis, S.	2011	A new era in supraglottitis? An isolated UK case of supraglottitis secondary to Neisseria meningitidis	0	Irrelevant Population
625	M. Saunders	2010	Assessment of the obstructed airway in children	0	Irrelevant Population
626	D. L. C. Savitt, S.	1991	Crack cocaine-related epiglottitis	1
627	S. I. K. Schabel, Richard W Burgener, Francis A	1977	Acute inflammation of epiglottitis and supraglottic structures in adults	0	Patients' age not clarified
628	S. P. Schamp, P. Danzer, M. Marks, B. Denk, D. M.	1999	Radiological findings in acute adult epiglottitis	0	Lack of outcome data
629	N. D. Scher, T. J. Panje, W. R.	1989	Endotracheal intubation as an alternative to tracheostomy after intraoral or oropharyngeal surgery	0	Irrelevant Population
630	L. L. K. Schroeder, J. F.	1995	Recognition and emergency management of infectious causes of upper airway obstruction in children	0	Irrelevant Population
631	D. E. B. Schuller, H. G.	1975	The safety of intubation in croup and epiglottitis: An eight-year follow-up	0	Epiglottitis type not disclosed
632	J. B. Schupbach, D. Hotz, M. A.	2000	Epiglottitis - A paediatric disease?	0	Epiglotitis type not classified
633	P. J. D. Schweich, C. Duggan, A. K.	1991	Preparedness of practicing pediatricians to manage emergencies	0	Irrelevant Population
634	J. M. Segers	1973	Differential diagnosis of acute inspiratory dyspnea	0	Irrelevant Population
635	J. C. Seiner	1988	Concepts and Clinical Application of Fiberoptic Examination of the Upper Airway	0	Irrelevant Population
636	S. M. Selbst	1984	Epiglottis. A review of 13 cases and a suggested protocol for management	0	Epiglottitis type not classified
637	S. M. Selbst	1984	Epiglottitis: a review of 13 cases and a suggested protocol for management	0	Duplicate
638	A. M. Serra, L. Grillo, C. Nanè, S. Grillo, C. Messina, A.	2010	Fibroendoscopy of upper digestive airways in pediatric urgency	0	Irrelevant Population
639	C. M. Severien, C.	1987	Stenosing laryngotracheitis - Current review of etiological, pathophysiological, differential diagnostic and therapeutic aspects. Is air pollution an etiological factor?	0	Review article
640	R. K. S. Shah, Carol	2010	Epiglottitis in the United States: national trends, variances, prognosis, and management	0	Epiglottitis type not disclosed
641	M. A. Shahbaaz, F. Imtaiyaz Hassan, M.	2015	Structure-based functional annotation of putative conserved proteins having lyase activity from Haemophilus influenzae	0	Irrelevant Population
642	A. A. R. Shaikh, M. Farrukh, M. S.	2014	Emergency tracheostomy - an analysis of its indications	0	Irrelevant Population
643	N. N. Shaikh, S. Ahmad, K. Al Maslamani, M.	2020	Acute Adult Supraglottitis: An Impending Threat to Patency of Airway and Life	0	Adult patients
644	T. N. Shankar, K.	2015	TRACHEOSTOMY IN CHILDREN: A CLINICAL STUDY	0	Lack of outcome data
645	F. A. P. Shann, P. D. Stocks, J. G. Bennett, N. McK	1975	Prolonged nasotracheal intubation or tracheostomy in acute laryngotrcheobronchitis and epiglottitis?	0	Epiglotitis type not classified
646	B. S. S. Sharma, D. S. Sharma, P. Meena, C. Mohan, H.	2015	Acute Respiratory Distress in Children: Croup and Acute Asthma: Guest Editor: Bhim S. Pandhi	0	Irrelevant Population
647	P. R. A. Sharma, A. Drever, S. Shakeel, M.	2023	Associative factors for tracheostomy in patients presenting with stridor or upper airway obstruction	0	Irrelevant Population
648	V. N. C. Shenoy, K. B. Pai, S.	2009	Acute thermal ulceration of the epiglottis	1
649	M. K. Shepherd, E.	2004	Adult epiglottitis	0	Adult patients
650	R. L. Sheridan	1996	Recognition and management of hot liquid aspiration in children	0	Epiglottitis type not disclosed
651	Y. X. Shi, C. He, Y. Liu, H. Zhu, B. Zhu, J.	2018	Efficacy and adverse reactions of methotrexate in the treatment of ocular cicatricial pemphigoid: A case series study	0	Irrelevant Population
652	B. E. W. Shields, K. A. Chiu, Y. E.	2022	Undiagnosed and Rare Diseases in Critical Care: Severe Mucocutaneous Medication Reactions	0	Irrelevant Population
653	S. M. S. Shin, J. Y. Kim, M. H. Lee, S. H. Choi, S. Park, B. J.	2015	Prevalence of antibiotic use for pediatric acute upper respiratory tract infections in Korea	0	Irrelevant Population
654	K. T. H. Shirrell, D. W. Gossett, J. V.	1988	Acute Epiglottitis in the Elderly A Case Report	0	Epiglotitis type not classified
655	A. H. Sideris, Timothy R Cumming, Benjamin Havas, Thomas	2020	A systematic review and meta‐analysis of predictors of airway intervention in adult epiglottitis	0	Adult patients
656	G. M. Sideris, V. Tyrellis, G. Maragkoudakis, P. Delides, A. Nikolopoulos, T.	2022	Ubi pus, ibi evacua: a review of 601 peritonsillar abscess adult cases	0	Irrelevant Population
657	G. P. Sideris, N. Korres, G. F. Karaganis, A. Maragkoudakis, P. Nikolopoulos, T. Delides, A.	2022	Clinical and Microbiological Factors Associated With Abscess Formation in Adult Acute Epiglottitis	0	adult patients
658	G. S. Sideris, M. Maragoudakis, P. Delides, A.	2020	Paraglottic and pre-epiglottic space abscess in adults: Report of two cases	0	Adult patients
659	S. A. B. Silfverdal, L. Ulanova, M. Hahn-Zoric, M. Hanson, L. Å Olcén, P.	2002	Long term enhancement of the IgG2 antibody response to Haemophilus influenzae type b by breast-feeding	0	Irrelevant Population
660	M. C. Simon, M. Argaud, L.	2016	Severe adult acute epiglottitis	0	Adult patients
661	O. P. W. Singer, W. J.	1976	Laryngotracheobronchitis: 2 years' experience with racemic epinephrine	0	Irrelevant Population
662	M. C. E. Şirin, C. H. Aǧuş, N. Alparslan, C. Yilmaz, N. Yavaşcan, O.	2017	An unexpected agent in a child with urinary tract infection: Haemophilus influenzae	0	Irrelevant Population
663	F. C. Sitzmann	1989	The respiratory emergency patient and his medical care from a pediatric point of view	0	Irrelevant Population
664	J. Skirko	2022	Childhood Respiratory Conditions: Stridor	0	Irrelevant Population
665	L. N. G. Slater, J. Makintubee, S. Istre, G. R.	1990	Bacteremic disease due to haemophilus influenzae capsular type f in adults: Report of five cases and review	0	Adult patients
666	B. Smevik	1997	Modern paediatric respiratory imaging	0	Irrelevant Population
667	P. L. S. Smilari, M. Lentini, L. La Mantia, I. Salvo, V. Pappalardo, M. G. Romeo, M. G. Serra, A.	2002	Neonatal vocal cord palsy. Clinical and therapeutical approaches	0	Irrelevant Population
668	D. K. M. Smith, A. J. Sullivan, J. F.	2018	Croup: Diagnosis and Management	0	Irrelevant Population
669	P. F. S. Smith, R. L. Shayegani, M. Morse, D. L.	1988	Cluster of Haemophilus influenzae Type b Infections in Adults	0	Adult patients
670	S. R. K. Snyder, S. M. Collopy, K. T.	2013	What's behind stridor? Case studies in diagnosis and care. Airway obstruction could be imminent with this alarming sound	0	Irrelevant Population
671	S. E. Z. Sobol, S.	2008	Epiglottitis and Croup	0	Epiglotitis type not classified
672	I. P. Sobolev, N. Barker, I.	2001	Acute epiglottitis, sevoflurane and HIB vaccination	0	Epiglotitis type not classified
673	M. G. R. Soliman, P.	1978	Epiglottitis and pulmonary oedema in children	0	Epiglotitis type not classified
674	M. L. Somenek, M. Walner, D. L.	2010	Membranous laryngitis in a child	0	Irrelevant Population
675	M. B. A.-K. Spalding, T. I.	1998	The use of inhaled sevoflurane for endotracheal intubation in Epiglottitis	0	Epiglotitis type not classified
676	M. Spehl-Robberecht	1980	Radiological examination of the upper respiratory tract in children with acute obstruction	0	Irrelevant Population
677	B. C. R. Stack, M. B.	1995	EPIGLOTTIC ABSCESS	0	Epiglotitis type not classified
678	T. O. H. Stair, B. E.	1985	Adult supraglottitis	0	Adult patients
679	J. M. X. Stein, J.	2023	Imaging of Head and Neck Infections	0	Irrelevant Population
680	M. D. G. D. R. Stevenson, J. A.	2002	Upper airway obstruction: Infectious cases	0	Irrelevant Population
681	C. B.-T. Storck, C.	2012	Multidetector computed tomography in nonmalignant laryngeal disease	0	Irrelevant Population
682	R. H. F. Stroud, N. R.	2001	An update on inflammatory disorders of the pediatric airway: Epiglottitis, croup, and tracheitis	0	Epiglotitis type not classified
683	A. Summers	2005	Sore throats	0	Irrelevant Population
684	I. O. Sunyecz, N. Coutras, S.	2023	Acute Emphysematous Epiglottitis: A Case Report	0	Epiglotitis type not classified
685	A. P. Suppiah, E. P.	2005	Jaundice as a presentation of phenol induced hepatotoxicity following injection sclerotherapy for haemorrhoids	0	Irrelevant Population
686	T. M. Suutarinen, O. A.	1986	Peculiarities of anaesthesia in emergencies involving the newborn, infants or young children	0	Irrelevant Population
687	S. Y. Suzuki, Hideo Matsui, Hiroki Fushimi, Kiyohide Yamasoba, Tatsuya	2015	Factors associated with severe epiglottitis in adults: Analysis of a J apanese inpatient database	0	Patients' age not clarified
688	S. K. N. Swain, Bulu Debta, Priyanka	2020	Clinical characteristics and treatment of acute epiglottitis: A retrospective study of 28 cases	0	Epiglottitis type not disclosed
689	S. K. S. Swain, Nibi Debta, Priyanka	2020	Acute epiglottitis–A life-threatening clinical entity	0	Epiglotitis type not classified
690	S. K. S. Swain, Nibi Debta, Priyanka Das, Somadatta Padhy, Rabindranath	2021	Acute epiglottitis in elderly age group: Our experiences at a tertiary care teaching hospital in Eastern India	0	Lack of outcome data
691	D. B. A. Sweeney, T. H. Steven, I. M.	1973	Acute epiglottitis--management by intubation	0	Epiglotitis type not classified
692	L. E. S. Swischuk, P. C. Fagan, C. J.	1974	Abnormalities of the pharynx and larynx in childhood	0	Irrelevant Population
693	P. J. V. Sylvester, A. B. Spitzer, C. R.	2022	An Unusual Source of Tension	0	Irrelevant Population
694	A. H. Szadkowski, S.	2020	An Adolescent with Progressive Shortness of Breath	0	Irrelevant Population
695	H. N. Takashima, M. Mitsumizo, S. Totoki, T.	2003	Clinical Experience of Naso-tracheal Intubation with Trachlight® in Restricted Mouth Opening Patients Undergoing Maxillofacial Surgery	0	Irrelevant Population
696	A. S. Takla, V. Claus, H. Krone, M. an der Heiden, M. Koch, J. Vogel, U. Wichmann, O. Lâm, T. T.	2020	Invasive haemophilus influenzae infections in Germany after the introduction of routine childhood immunization, 2001–2016	0	Irrelevant Population
697	A. K. Tamiya, K. Kondo, N. Nonaka, M. Yoshihara, T.	2017	A case of acute epiglottitis due to a fish bone foreign body	0	Patients' age not clarified
698	S. D. Tan, Kyle Yang, Allen Lahham, Shadi Spiegelman, Lindsey C	2022	A Case Report of Epiglottitis in an Adult Patient	0	Epiglottitis type not disclosed
699	T. Y. O. Tan, M. Cheng, Y. Ng, L. S. Y.	2019	Hypermucoviscosity, rmpA, and aerobactin are associated with community-acquired Klebsiella pneumoniae bacteremic isolates causing liver abscess in Singapore	0	Irrelevant Population
700	H. H. Tanaka, Y. Fukushima, H. Yoda, S. Harada, T.	2017	A clinical study of 80 cases hospitalized for laryngeal edema as a result of acute epiglottitis	0	Epiglottitis type not disclosed
701	D. A. C. Tanen, S. C. Laney, R. F.	1999	Renal failure and corrosive airway and gastrointestinal injury after ingestion of diluted diquat solution	0	Irrelevant Population
702	L. B. Tapiovaara, L. Aro, K.	2017	Comparison of intubation and tracheotomy in patients with deep neck infection	0	Irrelevant Population
703	L. K. A. Tapiovaara, K. L. S. Bäck, L. J. J. Koskinen, A. I. M.	2019	Comparison of intubation and tracheotomy in adult patients with acute epiglottitis or supraglottitis	0	Lack of outcome data
704	K. K. C. Tasche, K. E.	2017	Otolaryngologic Emergencies in the Primary Care Setting	0	Irrelevant Population
705	R. C. Tasker	2014	Update on pediatric neurocritical care	0	Irrelevant Population
706	A. R. Temple	1975	Recent advances in diagnosis and management of croup	0	Irrelevant Population
707	K. B. Tewary, R. Narchi, H.	2007	Bacterial tracheitis: When croup is not what it seems	0	Irrelevant Population
708	D. O. Thomas	1984	Are you sure it's only croup?	0	Irrelevant Population
709	G. R. D. Thomas, S. Furze, A. Lehman, D. Ruiz, J. Checcone, M. Balkany, T.	2005	Managing common otolaryngologic emergencies	0	Irrelevant Population
710	J. W. S. Thompson, R. M.	1997	Brief bilateral vocal cord paralysis after insecticide poisoning - A new variant of toxicity syndrome	0	Irrelevant Population
711	J. W. S. Thompson, R. M.	1997	Brief bilateral vocal cord paralysis after insecticide poisoning: A new variant of toxicity syndrome	0	Irrelevant Population
712	S. R. Thompson, E. J.	2009	Rational antibiotic use in surgery	0	Irrelevant Population
713	J. W. Tibballs, T.	2011	Symptoms and signs differentiating croup and epiglottitis	0	Epiglotitis type not classified
714	U. T. Töllner, T.	1984	[Therapy of acute epiglottitis and stenosing laryngitis in childhood]	0	Epiglotitis type not classified
715	P. Toltzis	1998	Croup syndromes: Laryngotracheitis, epiglottitis, and bacterial tracheitis	0	Epiglotitis type not classified
716	M. I. L. N. P. Tonog, Johnny R		Acute epiglottitis in a 47‐year‐old male: case report	0	Epiglottitis type not disclosed
717	B. R. R. Totapally, A.	2006	Stridor in children	0	Irrelevant Population
718	S. E. Touihmi, C. Rkain, I.	2023	Pyolaryngocele: Case report	0	Irrelevant Population
719	B. T. Träff, M.	1969	Nasotracheal intubation in acute epiglottitis	0	Epiglotitis type not classified
720	D. Tristram	2019	Laryngitis, Tracheitis, Epiglottitis, and Bronchiolitis: Sore Throat, Change in Voice, Feverora Wheezing Infant in Respiratory Distress	0	Epiglotitis type not classified
721	B. C. Trollfors, B. Lagergård, T. Sandberg, T.	1984	Incidence, predisposing factors and manifestations of invasive Haemophilus influenzae infections in adults	0	Adult patients
722	J. L. Tsai, E. Y. Restrepo, R. Eisenberg, R. L.	2013	Focal large airway anomalies and abnormalities in pediatric patients	0	Irrelevant Population
723	K. K. W. Tsai, C. H.	2014	Acute epiglottitis following traditional Chinese gua sha therapy	1
724	Y. T. H. Tsai, E. I. Chang, G. H. Tsai, M. S. Hsu, C. M. Yang, Y. H. Lin, M. H. Liu, C. Y. Li, H. Y.	2018	Risk of acute epiglottitis in patients with preexisting diabetes mellitus: A population-based case–control study	0	Epiglottitis type not disclosed
725	J. A. Tucker	1979	Obstruction of the major pediatric airway	0	Irrelevant Population
726	O. E. Tulunay	2008	Laryngitis-Diagnosis and Management	0	Irrelevant Population
727	G. J. B. Tyrrell, C. Bill, L. Fathima, S.	2021	Increasing incidence of invasive group a streptococcus disease in first nations population, Alberta, Canada, 2003-2017	0	Irrelevant Population
728	G. J. F. Tyrrell, S. Kakulphimp, J. Bell, C.	2018	Increasing rates of invasive group A streptococcal disease in Alberta, Canada; 2003-2017	0	Irrelevant Population
729	E. Ujhelyi	1996	Modern aspects of the croup syndrome. II	0	Irrelevant Population
730	E. Ujhelyi	1996	Modern aspects of the croup syndrome - I	0	Irrelevant Population
731	P. F. Vaid, E. Donnelly, M.	2021	Predictors of airway intervention in acute supraglottitis (AS), a recent 7- year experience	0	Epiglottitis type not disclosed
732	L. van Deventer	2014	Intubation and mechanical ventilation: Knowledge of medical officers at a South African secondary hospital	0	Irrelevant Population
733	E. V. L. Van Houtte, K. D'Haeseleer, E. Claeys, S.	2010	The prevalence of laryngeal pathology in a treatment-seeking population with dysphonia	0	Irrelevant Population
734	N. L. Vandjelovic, AK Sugihara, EM Stern, NA	2020	Crack cocaine induced upper airway injury	0	Irrelevant Population
735	I. K. Vasileiadis, Stylianos Vasileiadis, Dimitrios Petousis, Aristotelis Karatzas, Theodore	2013	Epiglottic abscess causing acute airway obstruction in an adult	0	Adult patients
736	J. Vaughn	2019	Emergency Imaging of the Nontraumatic Pediatric Head and Neck	0	Irrelevant Population
737	P. A. R. Vauthy, R.	1980	Acute Upper Airway Obstruction in Infants and Children: Evaluation by the Fiberoptic Bronchoscope	0	Irrelevant Population
738	L. D. P. Vecchia, F. M. Coden, E.	2020	Complications of adenotonsillectomy in pediatric age	0	Irrelevant Population
739	K. H. Verbruggen, Stijn Deron, Philippe Foulon, Ina Gordts, Frans	2012	Epiglottitis and related complications in adults. Case reports and review of the literature	0	Adult patients
740	S. T. H. Verghese, R. S.	2001	Pediatric otolaryngologic emergencies	0	Irrelevant Population
741	V. K. Verhees, N. Oen, Immh Baartmans, M. G. A. Koopman, Jsha	2018	Beware of thermal epiglottis! A case report describing "teapot syndrome'	1
742	A. M. M. Vermelis, N. Giebelen, D. Meeusen, V. Wong, D. T. Van Zundert, A. A. J.	2010	Successful use of videolaryngoscopy in an adult patient with acute epiglottitis: A case report	0	Adult patients
743	G. Vernham	1994	Adult epiglottitis: consider underlying malignancy	0	Adult patients
744	D. D. S. VERNON, ASHOK P	1986	Acute epiglottitis in children: a conservative approach to diagnosis and management	0	Epiglottitis type not disclosed
745	G. G. Vessio, A. L. Cosentino, G. Russo, P.	2005	Cervical necrotizing fasciitis: A critical analysis	0	Irrelevant Population
746	K. S. Vinod, Srikant Muralidharan, Siddarth	2007	Acute epiglottitis from corrosive ingestion	1
747	L. P. Viola, M. Tortorolo, L.	1999	Upper airway obstruction: Croup and epiglottitis	0	Epiglotitis type not classified
748	J. S. P. Virk, J. Okhovat, S. Lingam, R. K. Singh, A.	2012	Analysing lateral soft tissue neck radiographs	0	Irrelevant Population
749	C. Z. Vo, R. Silvera, R. Bartram, L. Lugo, L. A. Kojic, E. Urbina, A. Aberg, J. Sigel, K. Chasan, R. Patel, G.	2023	Clinical Characteristics and Outcomes of Patients With Mpox Who Received Tecovirimat in a New York City Health System	0	Irrelevant Population
750	E. R. A. Volkmann, H. Maranian, P. Furst, D. E.	2010	Rituximab for rheumatoid arthritis: A meta-analysis and systematic review	0	Review article
751	Y. K. Waisman, B. L. Young, G. M. Chamberlain, J. M. Boenning, D. A. Ochsenschlager, D. W.	1993	MANAGEMENT OF CHILDREN WITH EPIGLOTTITIS DURING TRANSPORT - ANALYSIS OF A SURVEY	0	Epiglotitis type not classified
752	Y. K. Waisman, B. L. Young, G. M. Chamberlain, J. M. Boenning, D. A. Ochsenschlager, D. W.	1993	Management of children with epiglottitis during transport: Analysis of a survey	0	Epiglottitis type not disclosed
753	C. A. R. Walden, L. F.	1989	CT evaluation of adult epiglottitis	0	Patients' age not clarified
754	P. A. P. Wallenborn, D. S.	1984	Radiation Recall Supraglottitis: A Hazard in Head and Neck Chemotherapy	0	Irrelevant Population
755	E. P. B.-N. Walma, A. H. Dokter, H. J.	1988	Acute upper airway obstruction in the adult	0	Adult patients
756	C. K. Walsh-Kelly, K. J.	1986	Dysphonia: An unusual presentation of spontaneous pneumomediastinum	0	Irrelevant Population
757	C. W. Wang, S.	2016	An analysis of prognosis risk factors in sever acute epiglottitis	0	Epiglottitis type not disclosed
758	C. B. Ward, Jonathan L Shapiro, Harvey M	1977	Management of adult acute epiglottitis by tracheal intubation	0	Adult patients
759	A. M. I. M. Watts, M. I. D.	1996	Acute airway obstruction following facial scalding: Differential diagnosis between a thermal and infective cause	0	Irrelevant Population
760	F. B. S. Watts Jr, T. L.	1977	The enlarged epiglottis	0	Epiglotitis type not classified
761	J. S. Weatherly, Y. Meister, K. Berg, M.	2019	The runaway croup train: Off the pathway and through the woods	0	Irrelevant Population
762	R. Weber	2014	Pharyngitis	0	Irrelevant Population
763	L. N. Weiss	2008	The diagnosis of wheezing in children	0	Irrelevant Population
764	S. U. Wen, K. Watanabe, R. Uemura, K.	2021	Diagnosis by forensic autopsy of cannula malposition resulting in fatal tension pneumothorax after attempted percutaneous tracheostomy: A short communication	0	Irrelevant Population
765	B. B. Westerhuis, Mandi Greenway Lindemann, Janet	2013	Acute epiglottitis in adults: an under-recognized and life-threatening condition	0	Adult patients
766	M. H. Wetzke, G.	2016	Stenosing laryngitis in childhood. Diagnosis, differential diagnostics and management	0	Irrelevant Population
767	M. A. Wetzler, C. Ford, L. A. Tighe, S. Barcos, M. Sait, S. N. J. Block, A. W. Nowak, N. J. Baer, M. R. Wang, E. S. Baumann, H.	2011	Phase 1 study of arsenic trioxide, high-dose cytarabine, and idarubicin to down-regulate constitutive signal transducer and activator of transcription 3 activity in patients aged <60 years with acute myeloid leukemia	0	Irrelevant Population
768	D. S. D. Wheeler, D. J. Giuliano, J. S.	2008	An infant with fever and stridor	0	Irrelevant Population
769	J. K. R. Whisnant, G. N. Gralnick, M. A. Schlesselman, J. J.	1976	Host factors and antibody response in haemophilus influenzae type b meningitis and epiglottitis	0	Epiglotitis type not classified
770	J. M. B. White, R. N. Kienstra, A. J.	2020	Grilling 101: A Case of Ingested Grill Brush Bristle	0	Irrelevant Population
771	B. J. M. I. Wiatrak, C. M.	1991	Radiation recall supraglottitis in a child	0	Irrelevant Population
772	F. B. Wick, P. E. Haller, A.	2002	Acute epiglottitis in adults	0	Adult patients
773	F. B. Wick, P. E. Haller, A.	2002	Acute epiglottis in adults	0	Adult patients
774	I. G. A. P. W. P. Widiantari, Nyoman Dian Putra, Ida Bagus Semara	2021	Case report of acute epiglottitis in a 44-year-old man: a rare case	0	Epiglottitis type not disclosed
775	S. G. Wiesel, J. B. L. Kleiman, S. J.	1993	ADULT EPIGLOTTITIS AND POSTOBSTRUCTIVE PULMONARY-EDEMA IN A PATIENT WITH SEVERE CORONARY-ARTERY DISEASE	1
776	S. G. Wiesel, J. B. L. Kleiman, S. J.	1993	Adult epiglottitis and postobstructive pulmonary edema in a patient with severe coronary artery disease	0	Adult patients
777	A. E. Win, M. L. Chmel, H.	1994	STEVENS‐JOHNSON SYNDROME PRESUMABLY INDUCED BY CIPROFLOXACIN	0	Irrelevant Population
778	N. L. Wine, Y. Fierer, J.	1997	Pasteurella multocida epiglottitis	0	Epiglotitis type not classified
779	B. A. N. Winegar, E. A. Kubal, W. S.	2020	Imaging acute face and neck infections	0	Irrelevant Population
780	Y. K. P. Wong, N. Y. Chu, C. Y. Chan, T. N.	2016	Diagnosing epiglottitis with radiographs: Can we be more objective?	0	Epiglottitis type not disclosed
781	C. R. Woods	2020	Epiglottitis (Supraglottitis). Clinical features and diagnosis	0	Epiglotitis type not classified
782	C. R. Woods	2021	Epiglottitis (supraglottitis): management	0	Epiglotitis type not classified
783	I.-Y. L. Wu, Pei-Chen Hsu, Chien-Chin Chen, Kuo-Tai	2019	Clinical features of patients with acute epiglottitis in the emergency department	0	Epiglottitis type not disclosed
784	S. Z. Wu, L. Qiu, X. Ding, Z. Yang, M. Pan, M. Liu, Q.	2018	Unexpected custodial death due to acute epiglottitis	0	Epiglotitis type not classified
785	P. Wurtele	1990	Acute epiglottitis in children and adults: A large‐scale incidence study	0	Adult patients
786	L. G. I. Yamamoto, A. S. Dimauro, R.	1994	Personal computer teleradiology interhospital image transmission to facilitate tertiary pediatric telephone consultation and patient transfer: Soft-tissue lateral neck and elbow radiographs	0	Irrelevant Population
787	F. F. F. Ye, Q. Huang, J.	2022	Severe spontaneous pneumomediastinum, pneumothorax and subcutaneous emphysema precipitated by pepper spray-induced acute laryngitis: a case report	0	Irrelevant Population
788	K. F. Yen, V. Estel, C. Farber, N. Hennes, H.	2003	Traumatic epiglottitis	1
789	K. Yokoyama	2018	Traumatic Epiglottitis following a Blind Insertion of the Hand during Convulsion	1
790	T. C. Yoon, JO Lim, SC Lee, JK	2010	The incidence of epiglottic cysts in a cohort of adults with acute epiglottitis	0	Adult patients
791	H. Yoshioka	1989	Colds in infants and children	0	Irrelevant Population
792	D. K. T. Yousefzadeh, H. H. Franken Jr, E. A.	1981	Epiglottic enlargement following radiation treatment of head and neck tumors	0	Epiglottitis type not disclosed
793	S. C. Zakharov, J. Urbanek, P. Pelclova, D.	2016	Toxic Epidermal Necrolysis After Exposure to Dithiocarbamate Fungicide Mancozeb	0	Irrelevant Population
794	H. G. Z. Zalzal, G. H.	2022	Stridor in the Infant Patient	0	Irrelevant Population
795	A. E. A. Zarei, H. A. Redwan, E. M.	2016	Hib Vaccines: Past, present, and future perspectives	0	Irrelevant Population
796	B. S. Zaret	1985	Prognostic and neurophysiological implications of concurrent burst suppression and alpha patterns in the EEG of post-anoxic coma	0	Irrelevant Population
797	P. C. Zarogoulidis, E. Porpodis, K. Domvri, K. Hohenforst-Schmidt, W. Goldberg, E. P. Karamanos, N. Zarogoulidis, K.	2012	Inhaled chemotherapy in lung cancer: Future concept of nanomedicine	0	Irrelevant Population
798	Y. L. Zeng, Y. Song, J. Qiu, F. Zhao, Q. Q. Ou, Q. Y.	2019	Establishment of evaluation standard for clinical use of inhaled budesonide suspension based on evidence-based review	0	Review article
799	J. F. Zenk, G. Zimmermann, T. Koch, M. Constantinidis, J. Iro, H.	2009	Tracheostomy in young patients: indications and long-term outcome	0	Irrelevant Population
800	W. S. Zimmerli, A. Scheidegger, C. Scherz, R. Späth, P. J.	1991	Humoral immune response to pneumococcal antigen 23-F in an asplenic patient with recurrent fulminant pneumococcaemia	0	Irrelevant Population
801	W. Zingg	2005	Does vaccination cause disease?	0	Irrelevant Population
802	R. J. C. Zoorob, J. S.	2003	Acute dyspnea in the office	0	Irrelevant Population
803	A. M. Watts, M. I. McCallum	1996	Acute airway obstruction following facial scalding: differential diagnosis between a thermal and infective cause	1
